# Supplementary material for: Bt rice in China — focusing the nontarget risk assessment
Source: Plant Biotechnol J. 2017 Apr 18;15(10):1340–5. doi: 10.1111/pbi.12720 (PMC5595716; doi:10.1111/pbi.12720)
Supplement: Supplementary file 1 — Table S1 Arthropod species recorded in the rice‐growing regions of Central and Southern China. [file PBI-15-1340-s002.xlsx]

## Sheet: Supplemental Table 1
Supplemental Table S1. Arthropod species recorded in the rice-growing regions of Central and Southern China.
Order	Family	Species	Species	Functional guild	References	No. of Records	Catalogue of life (x-found in CoL; (x) - found after name revision)	Global Biodiversity Information Facility, http://www.gbif.org/	http://insektoid.info	Other sources
Lepidoptera 鳞翅目	Crambidae 草螟科	稻筒巢螟	Ancylolomia japonica (Zeller)	Herbivore	29, 40, 41	3	x
	Crambidae 草螟科	稻巢螟	Ancylolomia chrysographella (Kollar et Redtenbacher)	Herbivore	16	1			x
	Crambidae 草螟科	稻暗水螟	Bradina admixtalis (Walker)	Herbivore	40, 41	2	x
	Crambidae 草螟科	褐边螟	Catagela adjurella (Walker)	Herbivore	27, 40, 41	3	x
	Crambidae 草螟科	台湾稻螟	Chilo (Chilotraea) auricilia (Dudgeon)	Herbivore	16, 29, 40, 41, 44, 46, 48	7	(x)	x	x
	Crambidae 草螟科	二化螟	Chilo suppressalis (Walker)	Herbivore	3, 9, 14, 16, 20, 23, 25, 26, 27, 28, 29, 30, 34, 36, 44, 45, 46, 47, 48, 49, 50, 51	22	x
	Crambidae 草螟科	显纹纵卷叶螟	Cnaphalocrocis (Susumia) exigua (Butler)	Herbivore	29, 40, 41, 42, 44, 46	6	(x)		x
	Crambidae 草螟科	稻纵卷叶螟	Cnaphalocrocis medinalis (Guenée)	Herbivore	1, 2, 3, 5, 6, 7, 8, 9, 10, 11, 12, 13, 15, 16, 17, 18, 19, 20, 21, 22, 23, 24, 25, 26, 27, 28, 29, 30, 31, 32, 33, 34, 35, 36, 38, 39, 40, 41, 42, 43, 44, 45, 51, 160, 183	45	x
	Crambidae 草螟科	黄纹水螟	Elophila (Nymphula) fengwhanalis (Pryer)	Herbivore	27, 40, 41	3			x
	Crambidae 草螟科	棉褐水螟	Elophila (Nymphula) interruptalis (Pryer)	Herbivore	40, 41	2			x
	Crambidae 草螟科	稻切叶螟	Herpetogramma (Psara) licarsisalis (Walker)	Herbivore	16, 40, 41, 44	4	(x)	x		http://baike.baidu.com/view/8838128.htm
	Crambidae 草螟科	稻水螟	Nymphula vittalis (Bremer)	Herbivore	29, 40, 41	3			x
	Crambidae 草螟科	稻筒水螟	Parapoynx (Nymphula) fluctuosalis (Zeller)	Herbivore	16, 29, 40, 41	4	(x)	x	x
	Crambidae 草螟科	稻三点螟	Parapoynx stagnalis (Zeller) (syn.: Nymphula depunctalis)	Herbivore	29,40,41	3	(x)		x
	Crambidae 草螟科	三化螟	Scirpophaga (Tryporyza) incertulas (Walker)	Herbivore	13, 16, 23, 25, 26, 27, 28, 29, 36, 40, 41, 44, 45, 46, 47, 48, 49, 52	18	(x)	x
	Crambidae 草螟科	六斑蓝水螟	Talanga sexpunctalis (Moore)	Herbivore	29	1	x
	Gelechiidae 麦蛾科	麦蛾	Sitotroga cerealella (Olivier)	Herbivore	45	1	x
	Hesperiidae 弄蝶科	台湾稻弄蝶	Borbo cinnara (Wallace)	Herbivore	44	1	x
	Hesperiidae 弄蝶科	曲纹稻弄蝶	Parnara ganga (Evans)	Herbivore	40, 41	2	x
	Hesperiidae 弄蝶科	直纹稻弄蝶	Parnara guttata (Bremer et Grey)	Herbivore	23, 27, 28, 30, 34, 40, 41, 42, 44, 45, 53, 54, 55, 56	14			x
	Hesperiidae 弄蝶科	么纹稻弄蝶	Parnara naso bada (Moore)	Herbivore	40, 41, 44	3	x
	Hesperiidae 弄蝶科	南亚谷弄蝶	Pelopidas agna (Moore)	Herbivore	29, 40, 41	3	x
	Hesperiidae 弄蝶科	隐纹稻苞虫	Pelopidas mathias (Fabricius)	Herbivore	30, 40, 41, 42, 44, 45	6	x
	Hesperiidae 弄蝶科	曲纹多孔弄蝶	Polytremis pellucida (Murray)	Herbivore	40, 41	2	x
	Hesperiidae 弄蝶科	孔子黃室弄蝶	Potanthus confucius (Felder et Felder)	Herbivore	40, 41	2	x
	Hesperiidae 弄蝶科	大黄斑弄蝶	Potanthus flavum (Murray)	Herbivore	40, 41	2			x
	Hesperiidae 弄蝶科	稻毛虫	Simyra (Arsilonche) albovenosa (Goeze)	Herbivore	44	1	(x)		x
	Lymantriidae 毒蛾科	钩茸毒蛾	Dasychira pennatula (Fabricius)	Herbivore	40, 41	2		x
	Lymantriidae 毒蛾科	素毒蛾	Laelia coenosa (Hübner)	Herbivore	40, 41	2	x
	Noctuidae 夜蛾科	劳氏黏虫	Leucania loreyi (Duponchel)	Herbivore	42, 45	2		x	x
	Noctuidae 夜蛾科	白脉黏虫	Leucania venalba (Moore)	Herbivore	29, 40, 41, 45	4	x
	Noctuidae 夜蛾科	稻条纹螟蛉	Lithacodia stygia (Butler)	Herbivore	40, 41	2			x
	Noctuidae 夜蛾科	稻螟蛉	Naranga aenescens (Moore)	Herbivore	16, 23, 27, 29, 40, 41, 44, 45, 54, 59, 60	11	x
	Noctuidae 夜蛾科	稻金翅夜蛾	Plusia (Chrysaspidia) festucae (Linnaeus)	Herbivore	40, 41, 44	3	(x)		x
	Noctuidae 夜蛾科	东方黏虫	Pseudaletia (Mythimna) separata (Walker)	Herbivore	5, 23, 27, 28, 29, 40, 41, 44, 45	9	(x)	x	x
	Noctuidae 夜蛾科	大螟	Sesamia inferens (Walker)	Herbivore	13, 16, 28, 29, 34, 40, 41, 44, 45, 46, 47, 48, 49, 54	14	x
	Noctuidae 夜蛾科	甜菜夜蛾	Spodoptera exigua (Hübner)	Herbivore	23	1	x
	Noctuidae 夜蛾科	斜纹夜蛾	Spodoptera litura (Fabricius)	Herbivore	13, 16, 23, 29, 40, 41	6	x
	Noctuidae 夜蛾科	灰翅夜蛾	Spodoptera mauritia (Boisduval)	Herbivore	29, 40, 41, 45	4	x
	Nolidae 瘤蛾科	稻疣蛾	Celama taeniata (Snellen)	Herbivore	40, 41	2	x
	Nymphalidae 蛱蝶科	稻褐眼蝶	Melanitis leda (Linnaeus)	Herbivore	27, 29, 40, 41, 45, 58	6	x
	Nymphalidae 蛱蝶科	睇暮眼蝶	Melanitis phedima (Cramer)	Herbivore	30	1	x
	Nymphalidae 蛱蝶科	稻眼蝶	Mycalesis gotama (Moore)	Herbivore	23, 26, 28, 30, 40, 41, 44, 45, 57, 58	10	x
	Nymphalidae 蛱蝶科	蛇眼蝶	Satyrus (Minois) dryas (Scopoli)	Herbivore	40, 41	2	x
	Sphingidae 天蛾科	甘蔗天蛾	Leucophlebia lineata (Westwood)	Herbivore	40, 41	2	x
Trichoptera 毛翅目	Leptoceridae 长角石蛾科	斑须石蛾	Oecetis nigropunctata (Ulmer)	Herbivore	40, 41	2	x
	Leptoceridae 长角石蛾科	银星石蛾	Setodes argentatus (Matsumura)	Herbivore	40, 41	2	x
Hemiptera (Heteroptera) 异翅亚目	Alydidae 蛛缘蝽科	大稻缘蝽	Leptocorisa acuta (Thunberg)	Herbivore	27, 29, 40, 41, 61	5	x
	Alydidae 蛛缘蝽科	中稻缘蝽	Leptocorisa chinensis (Dallas)	Predator	40, 41	2	x
	Alydidae 蛛缘蝽科	异稻缘蝽	Leptocorisa varicornis (Fabricius)	Herbivore	30, 34, 40, 41, 45, 62	6			x
	Alydidae 蛛缘蝽科	条蜂缘蝽	Riptortus linearis (Fabricius)	Herbivore	40, 41	2	x
	Alydidae 蛛缘蝽科	点蜂缘蝽	Riptortus pedestris (Fabricius)	Herbivore	40, 41	2	x
	Anthocoridae 花蝽科	微小花蝽	Orius (Triphleps) minutus (Linnaeus)	Predator	45, 78	2	x
	Anthocoridae 花蝽科	东亚小花蝽	Orius (Triphleps) sauteri (Poppius)	Predator	45, 75	2			x
	Anthocoridae 花蝽科	南方小花蝽	Orius strigicollis (Poppius) (syn.: O. similis)	Predator	75	1		x	x	Yasunaga 1997
	Anthocoridae 花蝽科	淡翅小花蝽	Orius tantillus (Motschulsky)	Predator	201	1		x
	Coreidae 缘蝽科	禾棘缘蝽	Cletus graminis (Hsiao et Zheng)	Herbivore	40, 41	2	x
	Coreidae 缘蝽科	稻棘缘蝽	Cletus punctiger (Dallas) (syn.: C. rusticus)	Herbivore	25, 29, 30, 40, 41, 60, 62	7	x
	Coreidae 缘蝽科	黑须棘缘蝽	Cletus punctulatus (Westwood)	Herbivore	40, 41	2	x
	Coreidae 缘蝽科	平肩棘缘蝽	Cletus tenuis (Kiritshenko)	Herbivore	40, 41	2	x
	Coreidae 缘蝽科	小点同缘蝽	Homoeocerus marginellus (Herrich-Schäffer)	Herbivore	40, 41	2	x
	Coreidae 缘蝽科	斑腹同缘蝽	Homoeocerus marginiventris (Dohrn)	Herbivore	40, 41	2	x
	Coreidae 缘蝽科	一点同缘蝽	Homoeocerus unipunctatus (Thunberg)	Herbivore	40, 41	2	x
	Coreidae 缘蝽科	粟缘蜻	Liorhyssus hyalinus (Fabricius)	Herbivore	40, 41	2	x
	Geocoridae 大眼长蝽科	三色长蝽	Geocoris ochropterus (Fieber)	Predator	18	1		x	x
	Geocoridae 大眼长蝽科	大眼长蝽	Geocoris pallidipennis (A. Costa)	Predator	65, 75	2		x	x
	Gerridae 黾蝽科	黾蝽	Gerris sp.	Predator	71	1	x
	Hydrometridae 尺蝽科	白条丝黾蝽	Hydrometra albolineata (Scott)	Predator	63, 85, 78, 87	4		x	x
	Miridae 盲蝽科	黑肩绿盲蝽	Cyrtorhinus lividipennis (Reuter)	Predator	9, 10, 16, 23, 30, 31, 33, 34, 36, 37, 45, 63, 64, 65, 66, 67, 68, 69, 70, 71, 72, 73, 74, 75, 76, 77, 78, 79, 80, 81, 82, 83, 84, 85, 86, 87, 176	37	x
	Miridae 盲蝽科	稻盲蝽	Lygus oryzae (Matsumura)	Herbivore	16	1				Schuh, R.T. 2002-2013. On-line Systematic Catalog of Plant Bugs (Insecta: Heteroptera: Miridae). http://research.amnh.org/pbi/catalog/
	Miridae 盲蝽科	牧草盲蝽	Lygus pratensis (Linnaeus)	Herbivore	40, 41	2	x
	Miridae 盲蝽科	赤须盲蝽	Trigonotylus ruficornis (Geoffroy)	Herbivore	20	1	x
	Miridae 盲蝽科	华嗜卵盲蝽	Tytthus chinensis (Stål) (syn.: Cyrtorhinus (Capsus) chinensis)	Herbivore	30	1	(x)		x
	Miridae 盲蝽科	黑肩褐盲蝽	Tytthus sp.	Herbivore	85	1	x
	Nabidae 姬蝽科	小姬猎蝽	Nabis mimoferus (Hsiao)	Predator	87	1				http://pests.agridata.cn/show.asp?id=833
	Nabidae 姬蝽科	灰拟猎蝽	Nabis palliferus (Hsiao)	Predator	18, 20, 30	3				http://pests.agridata.cn/show.asp?id=118
	Nabidae 姬蝽科	窄姬猎蝽	Nabis stenoferus (Hsiao)	Predator	45, 63	2			x	http://pests.agridata.cn/show.asp?id=117
	Nabidae 姬蝽科	双齿狭姬蝽	Stenonabis uhleri (Miyamoto)	Predator	85	1			x	http://www.oocities.org/gabyviskens/heteropt/taxa/cimicoid.htm
	Pentatomidae 蝽科	华麦蝽	Aelia fieberi (Scott)	Herbivore	40, 41	2			x
	Pentatomidae 蝽科	伊蝽	Aenaria lewisi (Scott)	Herbivore	40, 41	2		x	x
	Pentatomidae 蝽科	宽缘伊蝽	Aenaria pinchii (Yang)	Herbivore	40, 41	2				http://baike.baidu.com/subview/8704126/8675864.htm; http://www.bishopmuseum.org/research/natsci/ento/database/penta.html
	Pentatomidae 蝽科	侧棘蝽	Andrallus spinidens (Fabricius)	Herbivore	63	1	(x)	x	x
	Pentatomidae 蝽科	丽蝽	Antestia anchora (Thunberg)	Herbivore	40, 41	2			x
	Pentatomidae 蝽科	剪蝽	Diplorhinus furcatus (Westwood)	Herbivore	40, 41	2		x	x
	Pentatomidae 蝽科	斑须蝽	Dolycoris baccarum (Linnaeus)	Herbivore	62	1		x	x
	Pentatomidae 蝽科	稻黄蝽	Euryaspis flavescens (Distant)	Herbivore	30, 40, 41	3			x	https://www.ndsu.edu/faculty/rider/Pentatomoidea/Identifications/CASC.htm
	Pentatomidae 蝽科	菜蝽	Eurydema dominulus (Scopoli)	Herbivore	62	1		x	x
	Pentatomidae 蝽科	二星蝽	Eysarcoris (Stollia) guttiger (Thunberg)	Herbivore	28, 30, 40, 41, 62	5			x	https://www.ndsu.edu/faculty/rider/Pentatomoidea/Genus_Index/genus_index_S.htm
	Pentatomidae 蝽科	尖角二星蝽	Eysarcoris parvus (Uhler)	Herbivore	30	1			x	https://gd.eppo.int/taxon/EUSAPA
	Pentatomidae 蝽科	稻黑腹蝽	Eysarcoris (Stollia) ventralis (Westwood)	Herbivore	28, 30, 40, 41	4	x
	Pentatomidae 蝽科	谷蝽	Gonopsis affinis (Uhler)	Herbivore	40, 41	2			x	https://www.ndsu.edu/pubweb/~rider/Pentatomoidea/Genus_Phyllocephalinae/Gonopsis.htm
	Pentatomidae 蝽科	红谷蝽	Gonopsis coccinea (Walker)	Herbivore	40, 41	2			x
	Pentatomidae 蝽科	茶翅蝽	Halyomorpha picus (Fabricius)	Herbivore	62	1		x	x
	Pentatomidae 蝽科	梭蝽	Megarrhamphus hastatus (Fabricius)	Herbivore	40, 41	2		x	x
	Pentatomidae 蝽科	平尾梭蝽	Megarrhamphus truncatus (Westwood)	Predator	40, 41	2		x	x
	Pentatomidae 蝽科	黑斑曼蝽	Menida formosa (Westwood)	Herbivore	40, 41	2		x	x
	Pentatomidae 蝽科	稻赤曼蝽	Menida histrio (Fabricius)	Herbivore	40, 41	2			x
	Pentatomidae 蝽科	宽曼蝽	Menida lata (Yang)	Herbivore	40, 41	2			x
	Pentatomidae 蝽科	紫蓝曼蝽	Menida violacea (Motschulsky)	Herbivore	40, 41	2		x	x
	Pentatomidae 蝽科	稻绿蝽	Nezara viridula (Linnaeus)	Herbivore	16, 22, 23, 25, 27, 28, 29, 30, 45, 54, 60, 61, 62	13	x
	Pentatomidae 蝽科	白边蝽	Niphe elongata (Dallas)	Herbivore	40, 41, 45	3		x	x
	Pentatomidae 蝽科	稻褐蝽	Oebalus pugnax (Fabricius)	Herbivore	87	1	x
	Pentatomidae 蝽科	壁蝽	Piezodorus hybneri (Gmelin) (syn.: P. rubrofasciatus)	Herbivore	40, 41	2				http://www.ces.csiro.au/aicn/system/c_1788.htm
	Pentatomidae 蝽科	珀蝽	Plautia crossota (Dallas)	Herbivore	40, 41	2				https://www.ndsu.edu/faculty/rider/Pentatomoidea/Genus_Antestiini/Plautia.htm
	Pentatomidae 蝽科	角肩蝽	Rhynchocoris humeralis (Thunberg)	Herbivore	62	1			x
	Pentatomidae 蝽科	珠蝽	Rubiconia intermedia (Wolff)	Herbivore	40, 41	2		x	x
	Pentatomidae 蝽科	弯刺黑蝽	Scotinophara horvathi (Distant)	Herbivore	40, 41	2			x
	Pentatomidae 蝽科	稻黑蝽	Scotinophara lurida (Burmeister)	Herbivore	16, 27, 30, 40, 41, 54, 54	7		x	x
	Pentatomidae 蝽科	短刺黑蝽	Scotinophara scottii (Horváth)	Herbivore	40, 41	2		x	x
	Pentatomidae 蝽科	角胸蝽	Tetroda histeroides (Fabricius)	Herbivore	40, 41	2		x	x
	Plataspididae 龟蝽科	筛豆龟蝽	Megacopta cribraria (Fabricius)	Predator	40, 41	2		x	x
	Reduviidae 猎蝽科	黑色猎蝽	Coranus sp.	Predator	85	1			x
	Reduviidae 猎蝽科	二色赤猎蝽	Haematoloecha nigrorufa (Stål)	Predator	78, 87	2		x	x
	Reduviidae 猎蝽科	红彩真猎蝽	Harpactor fuscipes (Fabricius)	Predator	78	1				http://pests.agridata.cn/show.asp?id=304
	Reduviidae 猎蝽科	日月猎蝽	Peirates arcuatus (Stål)	Predator	63, 176	2		x	x
	Reduviidae 猎蝽科	长棘猎蝽	Polididus armatissimus (Stål)	Predator	30, 63, 65, 85	4	x
	Reduviidae 猎蝽科	南盲猎蝽	Polytoxus femoralis (Distant)	Predator	71	1			x	http://pests.agridata.cn/show.asp?id=498
	Reduviidae 猎蝽科	中褐盲猎蝽	Polytoxus ruficeps (Hsiao)	Predator	85	1			x
	Reduviidae 猎蝽科	轮刺猎蝽	Scipinia horrida (Stål)	Predator	63	1			x
	Reduviidae 猎蝽科	黄足猎蝽	Sirthenea flavipes (Stål)	Predator	63, 176	2		x	x	http://pests.agridata.cn/show.asp?id=122
	Reduviidae 猎蝽科	舟猎蝽	Staccia diluta (Stål)	Predator	63, 85	2			x	http://pests.agridata.cn/show.asp?id=302
	Scutelleridae 盾蝽科	扁盾蝽	Eurygaster testudinaria (Geoffroy)	Predator	40, 41	2		x	x
	Veliidae 宽黾蝽科	芥子宽黾蝽	Microvelia douglasi (Scott)	Predator	65, 89, 90	3		x	x
	Veliidae 宽黾蝽科	尖钩宽黾蝽	Microvelia horvathi (Lundblad)	Predator	30, 33, 34, 45, 74, 77, 78, 79, 80, 84, 85, 86, 87, 88, 176	15		x	x
Hemiptera (Homoptera) 同翅亚目	Aleyrodidae 粉虱科	稻粉虱	Vasdavidius (Aleurocybotus) indicus (David et Subramaniam)	Herbivore	118	1	x
	Aphididae 蚜科	禾谷缢管蚜	Rhopalosiphum padi (Linnaeus)	Herbivore	23, 40, 41	3	x
	Aphididae 蚜科	麦长管蚜	Sitobion (Macrosiphum) avenae (Fabricius) (syn.: S.granarium, M. granarium)	Herbivore	40, 41, 45	3	x
	Cercopidae 沫蝉科	小赤斑沫蝉	Abidama ornata (Melichar)	Herbivore	40, 41	2	x
	Cercopidae 沫蝉科	稻沫蝉	Callitettix versicolor (Fabricius)	Herbivore	27, 40, 41, 117	4	x
	Cicadellidae 叶蝉科	大青叶蝉	Cicadella viridis (Linnaeus)	Herbivore	29, 30, 40, 41, 54, 100	6	x
	Cicadellidae 叶蝉科	二点叶蝉	Cicadula fascifrons (Stål)	Herbivore	18, 20	2		x	x
	Cicadellidae 叶蝉科	四点叶蝉	Cicadula masatonis (Matsumura)	Herbivore	30	1				http://www.dlnm.org/kc/?page=29
	Cicadellidae 叶蝉科	大白叶蝉	Cofana spectra (Distant) (syn.: Tettigoniella spectra)	Herbivore	29, 30, 40, 41	4	x
	Cicadellidae 叶蝉科	绿斑大叶蝉	Cofana unimaculata (Signoret) (syn.: Tettigella differentialis)	Herbivore	40, 41	2	(x)		x
	Cicadellidae 叶蝉科	稻斑叶蝉	Deltocephalus oryzae (Matsumura)	Herbivore	30	1				https://gd.eppo.int/taxon/DELTOR
	Cicadellidae 叶蝉科	小绿叶蝉	Empoasca esuma (Goding) (syn.: E. flavescens)	Herbivore	27, 29, 30, 40, 41, 54	6	(x)		x
	Cicadellidae 叶蝉科	小字纹小绿叶蝉	Empoasca notata (Melichar)	Herbivore	40, 41	2	x
	Cicadellidae 叶蝉科	黑唇斑叶蝉	Empoascanara alami (Ahmed) (syn.: Erythroneura maculifrons)	Herbivore	30, 40, 41, 115	4	x
	Cicadellidae 叶蝉科	稻叶蝉	Inemadara oryzae (Matsumura)	Herbivore	40, 41	2		x	x
	Cicadellidae 叶蝉科	黑尾叶蝉	Nephotettix cincticeps (Uhler)	Herbivore	10, 21, 23, 27, 28, 29, 30, 33, 34, 36, 40, 41, 45, 54, 61, 74, 79, 83, 98, 112,114, 115, 116, 193	24	x
	Cicadellidae 叶蝉科	马来亚黑尾叶蝉	Nephotettix malayanus (Ishihara et Kawase)	Herbivore	40, 41	2	x
	Cicadellidae 叶蝉科	二条黑尾叶蝉	Nephotettix nigropictus (Stål) (syn.: N. apicalis)	Herbivore	30, 40, 41	3	(x)		x
	Cicadellidae 叶蝉科	水稻黑尾叶蝉	Nephotettix virescens (Distant) (syn.: N. bipunctatus)	Herbivore	29, 30, 40, 41, 45, 98, 114	7			x
	Cicadellidae 叶蝉科	条沙叶蝉	Psammotettix striatus (Linnaeus)	Herbivore	40, 41	2	x
	Cicadellidae 叶蝉科	电光叶蝉	Recilia dorsalis (Motschulsky) (syn.: Deltocephalus dorsalis)	Herbivore	21, 29, 30, 40, 41, 45, 54, 61, 74, 92, 114, 115, 193	13	x		x
	Cicadellidae 叶蝉科	横带叶蝉	Scaphoideus festivus (Matsumura)	Herbivore	40, 41	2	x
	Cicadellidae 叶蝉科	白边大叶蝉	Tettigoniella albomarginata (Signoret)	Herbivore	40, 41	2				http://baike.baidu.com/view/8951220.htm
	Cicadellidae 叶蝉科	白翅叶蝉	Thaia subrufa (Motschulsky) (syn.: T. rubiginosa, Eruthroneura subrufa, Empoasca sufrufa)	Herbivore	16, 27, 29, 30, 34, 40, 41, 54, 115, 193, 196	11	x
	Delphacidae 飞虱科	黑点纹翅飞虱	Cemus macaoensis (Muir)	Herbivore	105	1	x
	Delphacidae 飞虱科	黑斑纹翅飞虱	Cemus nigropunctatus (Matsumura)	Herbivore	105	1			x	http://taibif.tw/zh/namecode/430926
	Delphacidae 飞虱科	暗斑飞虱	Delphacodes sp.	Herbivore	85, 113	2	x
	Delphacidae 飞虱科	白颈飞虱	Harmalia (Paracorbulo) sirokata (Matsumura et Ishihara)	Herbivore	40, 41	2	x
	Delphacidae 飞虱科	大褐飞虱	Changeondelphax velitchkovskyi (Melichar)	Herbivore	85, 113	2	x
	Delphacidae 飞虱科	灰飞虱	Laodelphax striatellus (Fallén)	Herbivore	5, 16, 20, 28, 40, 41, 45, 85, 92, 95, 103, 105, 112	13	x
	Delphacidae 飞虱科	沟茎飞虱	Mahmutkashgaria (Sulculus) sulcatus (Ding)	Herbivore	105	1	x
	Delphacidae 飞虱科	拟褐飞虱	Nilaparvata bakeri (Muir)	Herbivore	85, 102, 105, 113	4	x
	Delphacidae 飞虱科	褐飞虱	Nilaparvata lugens (Stål)	Herbivore	3, 5, 6, 10, 13, 16, 21, 22, 23, 24, 27, 28, 29, 31, 32, 33, 34, 35, 36, 40, 41, 45, 64, 65, 72, 74, 79, 80, 81, 85, 88, 91, 92, 93, 94, 95, 96, 97, 98, 100, 101, 102, 103, 104, 105, 106, 193	47	x
	Delphacidae 飞虱科	伪褐飞虱	Nilaparvata muiri (China)	Herbivore	105	1	x
	Delphacidae 飞虱科	瓶额飞虱	Numata muiri (Kirkaldy)	Herbivore	105	1	x
	Delphacidae 飞虱科	茶褐平顶山飞虱	Nycheuma cognatum (Muir)	Herbivore	105	1	x
	Delphacidae 飞虱科	长绿飞虱	Saccharosydne procerus (Matsumura)	Herbivore	16, 40, 41	3	x
	Delphacidae 飞虱科	白背飞虱	Sogatella furcifera (Horvath)	Herbivore	5, 10, 15, 16, 18, 20, 21, 23, 24, 25, 27, 28, 29, 31, 32, 33, 34, 36, 37, 40, 41, 45, 64, 65, 74, 79, 80, 85, 88, 92, 93, 94, 95, 98, 100, 102, 103, 105, 107, 108, 109, 110, 111, 193	44	x
	Delphacidae 飞虱科	烟翅白背飞虱	Sogatella kolophon (Kirkaldy)	Herbivore	105	1	x
	Delphacidae 飞虱科	稗飞虱	Sogatella longifurcifera (Esaki et Ishihara)	Herbivore	85, 105, 113	3	x
	Delphacidae 飞虱科	丽带背飞虱	Tagosodes pusanus (Distant)	Herbivore	105	1	x
	Delphacidae 飞虱科	白条飞虱	Terthron (Delphacodes) albovittatum (Matsumura)	Herbivore	40, 41	2	(x)		x
	Delphacidae 飞虱科	黑边黄脊飞虱	Toya propinqua (Fieber)	Herbivore	40, 41, 85, 102, 113	5	x
	Delphacidae 飞虱科	黑面黄脊飞虱	Toya tuberculosa (Distant) (syn.: T. terryi)	Herbivore	85, 102, 105, 113	4	x
	Delphacidae 飞虱科	疣脉飞虱	Tropidocephala brunnipennis (Signoret)	Herbivore	40, 41, 105	3	x
	Delphacidae 飞虱科	白脊飞虱	Unkanodes sapporona (Matsumura)	Herbivore	54, 105	2	x
	Meenoplidae 麦蜡蝉科	粉白粒脉蜡蝉	Nisia atrovenosa (Lethierry)	Herbivore	40, 41, 45, 100	4	x
	Ricaniidae 广翅蜡蝉科	眼纹广翅蜡蝉	Euricania ocella (Walker)	Herbivore	40, 41	2	x
	Ricaniidae 广翅蜡蝉科	褐带广翅蜡蝉	Ricania taeniata (Stål)	Herbivore	40, 41	2	x
Thysanoptera 缨翅目	Phlaeothripidae 管蓟马科	稻管蓟马	Haplothrips aculeatus (Fabricius)	Herbivore	28, 30, 34, 40, 41, 45, 201	7	x
	Phlaeothripidae 管蓟马科	小麦管蓟马	Haplothrips tritici (Kurdjumov)	Herbivore	201	1		x
	Thripidae 蓟马科	花蓟马	Frankliniella intonsa (Trybom)	Herbivore	30, 40, 41, 45, 54, 201	6	x
	Thripidae 蓟马科	禾蓟马	Frankliniella tenuicornis (Uzel)	Herbivore	201	1		x
	Thripidae 蓟马科	稻蓟马	Stenchaetothrips biformis (Bagnall) (syn.: Chloethrips oryzae, Thrips oryzae)	Herbivore	23, 28, 30, 36, 40, 41, 45, 55, 79, 115	10		x	x	http://keys.lucidcentral.org/keys/v3/thrips_of_california/identify-thrips/key/california-thysanoptera-2012/Media/Html/browse_species/Stenchaetothrips_biformis.htm
Orthoptera 直翅目	Acrididae 蝗科	中华蚱蜢	Acrida chinensis (Westwood)	Herbivore	30, 40, 41	3		x	x
	Acrididae 蝗科	花胫绿纹蝗	Aiolopus thalassinus (Fabricius) (syn.: Aiolopus tamulus)	Herbivore	40, 41	2	x
	Acrididae 蝗科	红褐斑腿蝗	Catantops pinguis (Stål)	Herbivore	40, 41	2	x
	Acrididae 蝗科	黄脊竹蝗	Ceracris kiangsu (Tsai)	Herbivore	40, 41	2	x
	Acrididae 蝗科	棉蝗	Chondracris rosea (De Geer)	Herbivore	40, 41	2	x
	Acrididae 蝗科	大垫尖翅蝗	Epacromius coerulipes (Ivanov)	Herbivore	40, 41	2	x
	Acrididae 蝗科	永宁异爪蝗	Euchorthippus yungningensis (Tu et Zheng)	Herbivore	40, 41	2	x
	Acrididae 蝗科	短翅黑背蝗	Eyprepocnemis hokutensis (Shiraki)	Herbivore	40, 41	2	x
	Acrididae 蝗科	云斑车蝗	Gastrimargus marmoratus (Thunberg)	Herbivore	40, 41	2	x
	Acrididae 蝗科	圆翅螇蚚蝗	Gelastorhinus rotundatus (Shiraki)	Herbivore	40, 41	2	x
	Acrididae 蝗科	芋蝗	Gesonula punctifrons (Stål)	Herbivore	40, 41	2	x
	Acrididae 蝗科	二色戛蝗	Gonista bicolor (Haan)	Herbivore	40, 41	2		x	x
	Acrididae 蝗科	斑角蔗蝗	Hieroglyphus annulicornis (Shiraki)	Herbivore	40, 41	2	x
	Acrididae 蝗科	等歧蔗蝗	Hieroglyphus banian (Fabricius)	Herbivore	40, 41	2	x
	Acrididae 蝗科	异歧蔗蝗	Hieroglyphus tonkinensis (Bolivar)	Herbivore	40, 41	2	x
	Acrididae 蝗科	亚洲飞蝗	Locusta migratoria (Linnaeus)	Herbivore	40, 41	2	x
	Acrididae 蝗科	东亚飞蝗	Locusta migratoria (Reiche et Fairmaire) (syn.: L. migratoria manilensis)	Herbivore	28, 40, 41	3	x
	Acrididae 蝗科	隆义小车蝗	Oedaleus abruptus (Thunberg)	Herbivore	40, 41	2	x
	Acrididae 蝗科	亚洲小车蝗	Oedaleus asiaticus (Bey-Bienko) (syn.: O. decorus asiaticus)	Herbivore	40, 41	2	x
	Acrididae 蝗科	黄胫小车蝗	Oedaleus infernalis (Saussure)	Herbivore	40, 41	2	x
	Acrididae 蝗科	红胫小车蝗	Oedaleus manjius (Chang)	Herbivore	40, 41	2	x
	Acrididae 蝗科	无齿稻蝗	Oxya adentata (Willemse)	Herbivore	40, 41	2	x
	Acrididae 蝗科	山稻蝗	Oxya agavisa (Tsai)	Herbivore	27, 40, 41	3	x
	Acrididae 蝗科	中华稻蝗	Oxya chinensis (Thunberq)	Herbivore	16, 23, 26, 27, 28, 40, 41, 54, 79, 120, 188	11	x
	Acrididae 蝗科	小稻蝗	Oxya hyla (Serville)	Herbivore	40, 41	2	x
	Acrididae 蝗科	长翅稻蝗	Oxya velox (Fabricius)	Herbivore	29, 40, 41	3	x
	Acrididae 蝗科	日本黄脊蝗	Patanga japonica (Bolivar)	Herbivore	40, 41	2	x
	Acrididae 蝗科	印度黄脊蝗	Patanga succincta (Johannson)	Herbivore	40, 41	2	x
	Acrididae 蝗科	僧帽佛蝗	Phlaeoba infumata (Brunner von Wattenwyl)	Herbivore	40, 41	2	x
	Acrididae 蝗科	双斑蔗蟋	Pternoscirta bimaculata (Thunberg) (syn.: Gryllus (Liogryllus) bimaculatus)	Herbivore	40, 41	2	(x)	x	x
	Acrididae 蝗科	短翅稞蝗	Quilta mitrata (Stål)	Herbivore	40, 41	2	x
	Acrididae 蝗科	长翅黑背蝗	Shirakiacris (Euprepocnemis) shirakii (Bolivar)	Herbivore	40, 41	2	x
	Acrididae 蝗科	线斑腿蝗	Stenocatantops (Catantops) splendens (Thunberg)	Herbivore	40, 41	2	x
	Acrididae 蝗科	短角斑腿蝗	Xenocatantops (Catantops) brachycerus (Willemse)	Herbivore	40, 41	2	x
	Gryllidae 蟋蟀科	大蟋蟀	Tarbinskiellus (Brachytrypes) portentosus (Lichtenstein)	Herbivore	40, 41	2	x
	Gryllidae 蟋蟀科	油葫芦	Teleogryllus mitratus (Burmeister) (syn.: Gryllus testaceus)	Herbivore	40, 41	2	x
	Gryllotalpidae 蝼蛄科	非洲蝼蛄	Gryllotalpa africana (Palisot de Beauvois)	Herbivore	40, 41, 45	3	x
	Gryllotalpidae 蝼蛄科	华北蝼蛄	Gryllotalpa unispina (Saussure)	Herbivore	40, 41	2	x
	Pyrgomorphidae 锥头蝗科	长额负蝗	Atractomorpha lata (Mochulsky)	Herbivore	54	1	x
	Pyrgomorphidae 锥头蝗科	短额负蝗	Atractomorpha sinensis (Bolivar)	Herbivore	16, 29, 30, 40, 41	5	x
	Tettigoniidae 螽蟖科	长翅草螽	Conocephalus gladiatus (Redtenbacher)	Herbivore	29, 40, 41, 78	4		x	x
	Tettigoniidae 螽蟖科	沟草螽	Conocephalus divergentus (Matsumura et Shiraki)	Herbivore	186	1			x
	Tettigoniidae 螽蟖科	斑翅草螽	Conocephalus maculatus (Le Guillou)	Herbivore	40, 41	2	x
	Tettigoniidae 螽蟖科	瑟氏草螽	Euconocephalus thunbergii (Montrouzier)	Herbivore	186	1	x
	Tettigoniidae 螽蟖科	锥头草螽	Euconocephalus varius (Walker)	Herbivore	40, 41	2	x
	Tettigoniidae 螽蟖科	大蝈螽蟖	Gampsocleis gratiosa (Brunner von Wattenwyl)	Herbivore	199	1	x
	Tettigoniidae 螽蟖科	尖头草螽	Homorocoryphus sp.	Herbivore	78	1	x
	Tettigoniidae 螽蟖科	角螽	Ruspolina (Homorocoryphus) lineosa (Walker)	Herbivore	40, 41	2	(x)	x		http://taibif.tw/zh/namecode/428775
	Tetrigidae 蚱科(菱蝗科)	平背棘菱蝗	Eucriotettix oculatus (Bolivar)	Herbivore	202	1	x
	Tetrigidae 蚱科(菱蝗科)	日本蚱	Tetrix japonica (Bolivar)	Herbivore	30	1	x
	Tridactylidae 蚤蝼科	蚤蝼	Xya japonica (Haan) (syn.: Tridactylus japonicus)	Herbivore	40, 41	2	x
Coleoptera 鞘翅目	Carabidae 步行虫科	尖须步甲	Acupalpus elegans (Dejean) (syn.: A. inornatus)	Predator	63, 85	2	x
	Carabidae 步行虫科	尖须步甲	Acupalpus sp.	Predator	30	1	x
	Carabidae 步行虫科	日本细胫步甲	Agonum japonicum (Motschulsky)	Predator	30, 78, 86	3	x
	Carabidae 步行虫科	中黑步甲	Agonum sp.	Predator	85	1	x
	Carabidae 步行虫科	寡行步甲	Anoplogenius cyanescens (Hope)	Predator	75, 176	2			x
	Carabidae 步行虫科	双斑长颈步甲	Archicolliuris bimaculata (Redtenbacher)	Predator	59, 85, 176	3	x
	Carabidae 步行虫科	色裂唇步甲	Badister pictus (Bates)	Predator	30	1	x
	Carabidae 步行虫科	尼罗锥须步甲	Bembidion niloticum (Dejean)	Predator	85, 86	2	x
	Carabidae 步行虫科	朴素步甲	Callistomimus modestus (Schaum)	Predator	86	1	x
	Carabidae 步行虫科	中国曲胫步甲	Calosoma chinense (Kirby)	Predator	75	1	x
	Carabidae 步行虫科	印度细颈步甲	Casnoidea indica (Thunberg)	Predator	33, 34, 45, 59, 63, 77, 78, 85, 86, 87, 90	11	x
	Carabidae 步行虫科	黑带细颈步甲	Casnoidea nigrofasciata (Schmidt-Goebel)	Predator	78	1	x
	Carabidae 步行虫科	双斑青步甲	Chlaenius bioculatus (Chaudoir)	Predator	78, 85, 86, 176	4	x
	Carabidae 步行虫科	黄边青步甲	Chlaenius circumdatus (Brullé)	Predator	63, 85	2	x
	Carabidae 步行虫科	黄缘青步甲	Chlaenius inops (Chaudoir)	Predator	28, 30, 59, 63, 86	5	x
	Carabidae 步行虫科	毛胸青步甲	Chlaenius naeviger (Morawitz)	Predator	63	1	x
	Carabidae 步行虫科	青丝步甲	Chlaenius sericimicans (Chaudoir)	Predator	85	1	x
	Carabidae 步行虫科	金斑虎甲	Cicindela aurulenta (Fabricius)	Predator	75	1	x
	Carabidae 步行虫科	中华虎甲	Cicindela chinensis (DeGeer)	Predator	16, 75	2	x
	Carabidae 步行虫科	多型虎甲红翅亚种	Cicindela hybrida (Linnaeus)	Predator	23	1	x
	Carabidae 步行虫科	扁蝼甲	Clivina sp.	Predator	63, 85	2	x
	Carabidae 步行虫科	中褐步甲	Colpodes sp.	Predator	85	1	x
	Carabidae 步行虫科	长颈蓝步甲	Desera geniculata (Klug)	Predator	86, 176	2	x
	Carabidae 步行虫科	角胸长颈步甲	Dischissus sp.	Predator	87	1	x
	Carabidae 步行虫科	赤胸步甲	Dolichus halensis (Schaller)	Predator	23	1	x
	Carabidae 步行虫科	条逮步甲	Drypta lineola (MacLeay)	Predator	85, 87	2	x
	Carabidae 步行虫科	黄尾长颈步甲	Eucolliuris fuscipennis (Chaudoir)	Predator	63, 87	2	x
	Carabidae 步行虫科	中华婪步甲	Harpalus sinicus (Hope)	Predator	85	1	x
	Carabidae 步行虫科	黑尾长颈步甲	Mimocolliuris (Colliuris) chaudoiri (Boheman)	Predator	86, 87	2	x
	Carabidae 步行虫科	二点细颈步甲	Ophionea (Casnoidea) ishiii (Habu)	Predator	85, 86, 87	3	x
	Carabidae 步行虫科	印度蛇颈步甲	Ophionea indica (Thunberg)	Predator	85, 180	2	x
	Carabidae 步行虫科	爪哇气步甲	Pheropsophus javanus (Dejean)	Predator	63	1	x
	Carabidae 步行虫科	广炮步甲	Pheropsophus occipitalis (Macleay)	Predator	63, 85, 176	3	x
	Carabidae 步行虫科	齿角游地甲	Planetes puncticeps (Andrewes)	Predator	63, 176	2	x
	Carabidae 步行虫科	小黑步甲	Stenolophus difficilis (Hope)	Predator	85	1	x
	Carabidae 步行虫科	五斑狭胸步甲	Stenolophus quinquepustulatus (Wiedemarn)	Predator	85, 86, 176	3	x
	Carabidae 步行虫科	黄缘胸步甲	Synuchus sp.	Predator	85	1	x
	Carabidae 步行虫科	小褐四斑步甲	Tachys sp.	Predator	85	1	x
	Carabidae 步行虫科	步行甲	Trechus sp.	Predator	30	1	x
	Chrysomelidae 叶甲科	黄守瓜	Aulacophora indica (Motschulsky) (syn.: A. femoralis)	Herbivore	28, 30, 44	3				http://taibif.tw/zh/namecode/331937
	Chrysomelidae 叶甲科	麦跳甲	Chaetocnema cylindrica (Baly)	Herbivore	40, 41	2			x
	Chrysomelidae 叶甲科	水稻铁甲虫	Dicladispa armigera (Olivier)	Herbivore	27, 30, 40, 41	4	x
	Chrysomelidae 叶甲科	稻根叶甲	Donacia provosti (Fairmaire)	Herbivore	28, 30	2			x
	Chrysomelidae 叶甲科	水稻负泥虫	Oulema oryzae (Kuwayama)	Herbivore	26, 28, 30, 36, 40, 41, 44, 45, 54, 60, 128, 129	12		x	x	http://taibif.tw/zh/namecode/332379?order=solr_document_3&sort=desc
	Chrysomelidae 叶甲科	谷子负泥甲	Oulema tristis (Herbst)	Herbivore	40, 41	2		x	x
	Coccinellidae 瓢甲(虫)科	海南纵条瓢虫	Brumoides hainanensis (Miyatake)	Predator	85	1			x
	Coccinellidae 瓢甲(虫)科	细纹裸瓢虫	Calvia albolineata (Schönherr)	Predator	63	1			x
	Coccinellidae 瓢甲(虫)科	六斑月瓢虫	Cheilomenes (Menochilus) sexmaculatus (Fabricius) (syn.: Chilomenes quadriplagiata)	Predator	30, 63, 85, 86, 87	5	x
	Coccinellidae 瓢甲(虫)科	狭臀瓢虫	Coccinella repanda (Thunberg)	Predator	63	1	x
	Coccinellidae 瓢甲(虫)科	七星瓢虫	Coccinella septempunctata (Linnaeus)	Predator	28, 75, 78,	3	x
	Coccinellidae 瓢甲(虫)科	狭臀瓢虫	Coccinella transversalis (Fabricius)	Predator	78, 84, 85, 86, 180	5		x		http://taibif.tw/zh/namecode/425001
	Coccinellidae 瓢甲(虫)科	十斑盘瓢虫	Coelophora bissellata (Mulsant)	Predator	85	1		x	x
	Coccinellidae 瓢甲(虫)科	红星盘瓢虫	Coelophora congener (Billberg)	Predator	85	1			x
	Coccinellidae 瓢甲(虫)科	黄斑盘瓢虫	Coelophora saucia (Mulsant)	Predator	85	1		x	x
	Coccinellidae 瓢甲(虫)科	异色瓢虫	Harmonia axyridis (Pallas)	Predator	23, 63, 75, 78, 85, 176	6	x
	Coccinellidae 瓢甲(虫)科	隐斑瓢虫	Harmonia obscurosignata (Liu)	Predator	78, 85	2			x
	Coccinellidae 瓢甲(虫)科	八斑和瓢虫	Harmonia octomaculata (Fabricius)	Predator	30, 63, 84, 85, 87, 90, 176	7	x
	Coccinellidae 瓢甲(虫)科	纤丽瓢虫	Harmonia sedecimnotata (Fabricius)	Predator	63	1		x		http://taibif.tw/zh/namecode/332716
	Coccinellidae 瓢甲(虫)科	中华显盾瓢虫	Hyperaspis sinensis (Crotch)	Predator	86	1			x	http://pests.agridata.cn/show.asp?id=672
	Coccinellidae 瓢甲(虫)科	双带盘瓢虫	Lemnia biplagiata (Swartz)	Predator	63, 78, 86, 87	4			x	http://www.taibif.tw/zh/namecode/421712
	Coccinellidae 瓢甲(虫)科	稻红瓢虫	Micraspis discolor (Fabricius)	Predator	23, 28, 30, 31, 33, 45, 59, 63, 65, 70, 72, 73, 75, 78, 80, 83, 84, 85, 86, 87, 176, 192	22	x
	Coccinellidae 瓢甲(虫)科	刻眼瓢虫	Ortalia (Chileorus) sp.	Predator	30	1			x	According to 蒲等，1991 and 彭等， 1997
	Coccinellidae 瓢甲(虫)科	彩瓢虫	Plotina sp.	Predator	30	1			x
	Coccinellidae 瓢甲(虫)科	龟纹瓢虫	Propylea japonica (Thunberg)	Predator	18, 20, 22, 23, 30, 54, 75, 78, 84, 85, 86, 130, 176, 192	14		x	x
	Coccinellidae 瓢甲(虫)科	大红瓢虫	Rodolia rufopilosa (Mulsant)	Predator	180	1			x	http://pests.agridata.cn/show.asp?id=214
	Coccinellidae 瓢甲(虫)科	黑襟毛瓢虫	Scymnus (Neopullus) hoffmanni (Weise)	Predator	63, 87	2		x		http://taibif.tw/zh/namecode/332771
	Coccinellidae 瓢甲(虫)科	广东食螨瓢虫	Stethorus cantonensis (Pang)	Predator	75	1			x
	Erirhinidae 沼泽象亚科	稻象甲	Echinocnemus squameus (Schoenherr)	Herbivore	16, 27, 30, 40, 41,45, 55	7	x
	Erirhinidae 沼泽象亚科	稻水象甲	Lissorhoptrus oryzophilus (Kuschel)	Herbivore	4, 79, 106, 121, 122, 123, 124, 125, 126, 127	10			x	http://taibif.tw/zh/namecode/349359
	Meloidae 芫菁科	锯角豆芫菁	Epicauta gorhami (Marseul)	Predator	28, 86	2		x	x
	Staphylinidae 隐翅虫科	黑尾隐翅虫	Astenus sp.	Predator	30	1	x
	Staphylinidae 隐翅虫科	褐翅刺足隐翅虫	Bledius yezoensis (Nakane)	Predator	132	1			x
	Staphylinidae 隐翅虫科	黑隐翅甲	Carpelimus sp.	Predator	65, 85	2
	Staphylinidae 隐翅虫科	方头两缩隐翅虫	Dibelonetes formosae (Bernhauer) (syn.: Astenus bicolon)	Predator	85, 132	2	(x)			http://taibif.tw/zh/namecode/349069
	Staphylinidae 隐翅虫科	隆胸赤翅隐翅虫	Geodromicus formosanus (Hayashi) (syn.: Ochthephilum pectorale)	Predator	132	1	(x)			http://taibif.tw/zh/namecode/349078
	Staphylinidae 隐翅虫科	膨跗黑头隐翅虫	Oedichirus lewisius (Sharp)	Predator	132	1			x
	Staphylinidae 隐翅虫科	青翅蚁形隐翅虫	Paederus fuscipes (Curtis)	Predator	16, 17, 22, 23, 24, 30, 33, 34, 35, 45, 55, 59, 63, 65, 70, 72, 75, 77, 78, 80, 81, 84, 85, 86, 87, 90, 131, 132, 176, 192	30		x		http://taibif.tw/zh/namecode/430457
	Staphylinidae 隐翅虫科	大黄足蚁形隐翅虫	Paederus parallelus (Weise)	Predator	132	1			x
	Staphylinidae 隐翅虫科	隐翅虫	Paederus sp.	Predator	83	1	x
	Staphylinidae 隐翅虫科	黑足蚁形隐翅虫/黑足毒隐翅虫	Paederus tamulus (Erichson)	Predator	30, 55, 59, 63, 75, 78, 79, 84, 85, 87, 132	11			x	http://taibif.tw/zh/namecode/430461
	Staphylinidae 隐翅虫科	五点黄足隐翅虫	Philonthus minutus (Boheman)	Predator	86, 132, 176	3		x	x
	Staphylinidae 隐翅虫科	五点方首隐翅虫	Philonthus retangulus (Sharp)	Predator	132	1	x
	Staphylinidae 隐翅虫科	六点褐胸隐翅虫	Philonthus rubricollis (Motschulsky)	Predator	132	1			x
	Staphylinidae 隐翅虫科	赤翅宽跗隐翅虫	Pinophilus rufipennis (Sharp)	Predator	132	1	x
	Staphylinidae 隐翅虫科	黑胫突眼隐翅虫	Stenus macies (Sharp)	Predator	85, 132, 176	3			x
	Staphylinidae 隐翅虫科	红鞘斑突眼隐翅虫	Stenus sp.	Predator	85	1	x
	Staphylinidae 隐翅虫科	二点突眼隐翅虫	Stenus tenuipes (Sharp)	Predator	132	1		x		http://taibif.tw/zh/namecode/349163
	Staphylinidae 隐翅虫科	黑斑足突眼隐翅虫	Stenus cicindela (Sharp)	Predator	85, 130, 132	3			x
	Staphylinidae 隐翅虫科	小黄足突眼隐翅虫	Stenus dissimilis (Sharp)	Predator	59, 85, 130, 132	4		x		http://taibif.tw/zh/namecode/335596
	Staphylinidae 隐翅虫科	小黑足突眼隐翅虫	Stenus melanarius (Stephens)	Predator	85, 132	2			x	http://taibif.tw/zh/namecode/428001
Odonata 蜻蜓目	Coenagrionidae 细蟌科	亚细亚豆娘	Ischnura asiatica (Brauer)	Predator	130	1	x
	Coenagrionidae 细蟌科	黑脊蟌	Ischnura sp.	Predator	65	1	x
	Cordulegastridae 大蜓科	大蜻蜓	Anotogaster sieboldii (Selys)	Predator	71, 176	2	x
	Aeshnidae 蜓科	碧伟蜓	Anax parthenope (Selys)	Predator	130, 176	2	x
	Libellulidae 蜻科	姬黄蜻	Brachythemis contaminata (Fabricius)	Predator	14	1	x
	Libellulidae 蜻科	红蜻	Crocothemis servilia (Drury)	Predator	65, 78, 176	3	x
	Libellulidae 蜻科	小红蜻	Nannophya pygmaea (Rambur)	Predator	78	1	x
	Libellulidae 蜻科	白尾灰蜻	Orthetrum albistylum (Selys)	Predator	130, 176	2	x
	Libellulidae 蜻科	黄蜻	Pantala flavescens (Fabricius)	Predator	28, 67, 133, 176	4	x
	Libellulidae 蜻科	玉带蜻	Pseudothemis zonata (Burmeister)	Predator	133, 176	2	x
	Libellulidae 蜻科	大赤蜻	Sympetrum baccha (Selys)	Predator	78	1	x
Diptera 双翅目	Anthomyiidae 花蝇科	种蝇	Delia platura (Meigen)	Herbivore	40, 41	2	x
	Agromyzidae	潜蝇科	Agromyza sp.	Herbivore	202	1	x
	Cecidomyiidae 瘿蚊科	稻瘿蚊	Orseolia oryzae (Wood-Mason)	Herbivore	10, 18, 20, 26, 27, 29, 30, 34, 40, 41, 115, 138, 139, 140, 141	15	x
	Chironomidae 摇蚊科	稻摇蚊	Chironomus oryzae (Matsumura)	Herbivore	28	1				https://gd.eppo.int/taxon/CHIROR
	Chironomidae 摇蚊科	中华摇蚊	Chironomus sinicus (Kiknadze, Wang, Istomina et Gunderina)	Herbivore	119, 137	2	x
	Chironomidae 摇蚊科	云集多足摇蚊	Polypedilum nubifer (Skuse)	Herbivore	119, 137	2	x
	Chironomidae 摇蚊科	刺铗长足摇蚊	Tanypus punctipennis (Meigen)	Herbivore	119, 137	2	x
	Chironomidae 摇蚊科	台湾长跗摇蚊	Tanytarsus formosanus (Kieffer)	Herbivore	119, 137	2	x
	Chloropidae 秆蝇科	稻秆蝇	Chlorops oryzae (Matsumura)	Herbivore	26, 27, 34, 40, 41, 54, 79, 134	8	x
	Chloropidae 秆蝇科	黑盾黄秆蝇	Chlorops sp.	Herbivore	135	1		x	x
	Ephydridae 水蝇科	稻水蝇	Ephydra macellaria (Egger)	Herbivore	40, 41, 79	3	x
	Ephydridae 水蝇科	稻潜叶蝇	Hydrellia griseola (Fallén)	Herbivore	18, 20, 30, 40, 41, 45	6	x
	Ephydridae 水蝇科	稻茎毛眼水蝇	Hydrellia sasakii (Yuasa et Isitani)	Herbivore	136	1	x
	Ephydridae 水蝇科	背点刺角水蝇	Notiphila dorsopunctata (Wiedemann)	Herbivore	60	1	x
	Phoridae 蚤蝇科	蚤蝇	Megaselia sp.	Parasitoid	142	1			x
	Pipunculidae 头蝇科	趋稻头蝇	Tomosvaryella oryzaetora (Koizumi)	Parasitoid	45, 63, 78, 176, 195	5	x
	Pipunculidae 头蝇科	带绿头蝇	Tomosvaryella subvirescens (Loew)	Parasitoid	195	1	x
	Pipunculidae 头蝇科	黄足头蝇	Pipunculus mutillatus (Loew)	Parasitoid	45, 195	2		x		http://taibif.tw/zh/namecode/337790
	Sarcophagidae 麻蝇科	鸡尾细麻蝇	Sarcophaga (Pierretia, Pseudothyrsocnema) caudagalli (Bottcher)	Parasitoid	63	1	(x)		x	http://taibif.tw/zh/namecode/337915
	Syrphidae 食蚜蝇科	巨斑边食蚜蝇	Didea fasciata (Macquart)	Predator	144	1	x
	Syrphidae 食蚜蝇科	黑带食蚜蝇	Episyrphus balteatus (De Geer)	Predator	23, 45, 75, 176	4	x
	Syrphidae 食蚜蝇科	黑色斑眼蚜蝇	Eristalinus aeneus (Scopoli)	Predator	144	1	x
	Syrphidae 食蚜蝇科	钝黑离眼蚜蝇	Eristalinus sepulchralis (Linnaeus)	Predator	144	1	x
	Syrphidae 食蚜蝇科	短腹管食蚜蝇	Eristalis arbustorum (Linnaeus)	Predator	144	1	x
	Syrphidae 食蚜蝇科	大灰食蚜蝇	Metasyrphus corollae (Fabricius)	Predator	75, 144	2		x		http://taibif.tw/zh/namecode/338190
	Syrphidae 食蚜蝇科	细腹食蚜蝇	Sphaerophoria sp.	Predator	144	1	x
	Tachinidae 寄蝇科	黑盾阿克寄蝇	Actia nigroscutellata (Lundbeck)	Parasitoid	143	1	x
	Tachinidae 寄蝇科	黄毛脉寄蝇	Ceromya silacea (Meigen)	Parasitoid	28	1	x
	Tachinidae 寄蝇科		Ceromyia flaviseta (Villeneuve)	Parasitoid	180	1			x
	Tachinidae 寄蝇科	粘虫缺须寄蝇	Cuphocera varia (Fabricius)	Parasitoid	63	1		x		http://taibif.tw/zh/namecode/338357
	Tachinidae 寄蝇科	日本追寄蝇	Exorista japonica (Townsend)	Parasitoid	63, 176	2	x
	Tachinidae 寄蝇科	双斑膝芒寄蝇	Gonia bimaculata (Wiedemann)	Parasitoid	180	1	x
	Tachinidae 寄蝇科	银颜筒寄蝇	Halydaia luteicornis (Walker)	Parasitoid	45, 63, 142, 143, 180	5	x
	Tachinidae 寄蝇科	玉米螟厉寄蝇	Lydella grisescens (Robineau-Desvoidy)	Parasitoid	180	1	x
	Tachinidae 寄蝇科	二化螟肿额寄蝇	Metoposisyrops scirpophagae (Chao et Shi)	Parasitoid	180	1		x	x
	Tachinidae 寄蝇科	双斑截腹寄蝇	Nemorilla maculosa (Meigen)	Parasitoid	28, 63, 142	3	x
	Tachinidae 寄蝇科	灰等腿寄蝇	Pseudogonia rufifrons (Wiedemann) (syn.: Isomera cinerascens)	Parasitoid	63	1	(x)		x	http://tachinidaesvc.blogspot.ch/
	Tachinidae 寄蝇科	稻苞虫赛寄蝇	Pseudoperichaeta nigrolineata (Walker) (syn.: P. insidiosa)	Parasitoid	45, 142, 180	3		x	x
	Tachinidae 寄蝇科	大螟拟丛毛寄蝇	Sturmiopsis inferens (Townsend)	Parasitoid	180	1	x
	Tachinidae 寄蝇科	欧库鞘寄蝇	Thecocarcelia oculata (Baranov)	Parasitoid	180	1	x
	Tachinidae 寄蝇科	稻苞虫鞘寄蝇	Thecocarcelia parnarae (Chao)	Parasitoid	39, 45, 63, 142, 142	5	x
	Tachinidae 寄蝇科	寄蝇	Zenillia roseanae (Brauer et Bergenstamm)	Parasitoid	200	1			x
Megaloptera广翅目	Corydalidae 齿蛉科	花边星齿蛉	Protohermes costalis (Walker)	Predator	63	1	x
Mantodea 螳螂目	Mantidae 螳螂科	广腹螳螂	Hierodula patellifera (Serville)	Predator	78	1	x
	Mantidae 螳螂科	薄翅螳螂	Mantis religiosa (Linné)	Predator	78	1	x
	Mantidae 螳螂科	棕污斑螳螂	Statilia maculata (Thunberg)	Predator	86	1	x
	Mantidae 螳螂科	中华螳螂	Tenodera sinensis (Saussure)	Predator	86	1	x
Neuroptera 脉翅目	Ascalaphidae 蝶角蛉科	黄脊蝶角蛉	Ascalohybris (Hybris) subjacens (Walker)	Predator	63	1	x
	Chrysopidae 草蛉科	大草蛉	Chrysopa pallens (Rambur) (syn.: C. septempunctata)	Predator	23, 54, 63, 75	4	x
	Chrysopidae 草蛉科	日本通草蛉	Chrysoperla nipponensis (Okamoto) (syn.: Chrysoperla sinica)	Predator	18, 20, 45, 54, 75, 87, 176	7	x
Araneae 蜘蛛目	Agelenidae 漏斗蛛科	迷宫漏斗蛛	Agelena labyrinthica (Clerck)	Predator	23, 63, 78, 99, 146, 147	6	x
	Agelenidae 漏斗蛛科	缘漏斗蛛	Agelena limbata (Thorell)	Predator	78, 99	2	x
	Agelenidae 漏斗蛛科	机敏漏斗蛛	Allagelena (Agelena) difficilis (Fox)	Predator	71, 78, 99	3	(x)		x
	Agelenidae 漏斗蛛科	华丽漏斗蛛	Allagelena (Agelena) opulenta (L. Koch)	Predator	85, 99	2	(x)		x
	Amaurobiidae 暗蛛科	黑隙蛛	Coelotes exitialis (L. Koch)	Predator	99	1	x
	Amaurobiidae 暗蛛科	阴暗隙蛛	Pireneitega (Coelotes) luctuosa (L. Koch)	Predator	99	1	(x)		x
	Amaurobiidae 暗蛛科	刺瓣隙蛛	Pireneitega (Coelotes) spinivulva (Simon)	Predator	99	1	(x)		x
	Araneidae 园蛛科	黄吊叶园蛛	Acusilas coccineus (Simon)	Predator	163	1	x
	Araneidae 园蛛科	小型金蛛	Agriope minuta (Karsch)	Predator	78	1	x
	Araneidae 园蛛科	褐肋园蛛	Alenatea fuscocolorata (Bösenberg et Strand) (syn.: Araneus fuscocoloratus)	Predator	78, 99	2	(x)		x
	Araneidae 园蛛科	刺园蛛	Araneus doenitzellus (Strand)	Predator	86	1	x
	Araneidae 园蛛科	黄斑园蛛	Araneus ejusmodi (Bösenberg et Strand)	Predator	78, 85, 86, 99	4	x
	Araneidae 园蛛科	灰斑新园蛛	Araneus ellipticus (Tikader et Bal) (syn.: Neoscona griseomaculata, N. elliptica)	Predator	78, 86, 99, 116, 158	5	(x)		x
	Araneidae 园蛛科	卵形园蛛	Araneus inustus (L. Koch)	Predator	30, 31, 33, 86	4	x
	Araneidae 园蛛科	黑斑园蛛	Araneus mitificus (Simon)	Predator	99	1	x
	Araneidae 园蛛科	弯指园蛛	Araneus triguttatus (Fabricius)	Predator	99	1	x
	Araneidae 园蛛科	白纹大腹园蛛	Araneus uyemurai (Yaginuma)	Predator	99	1	x
	Araneidae 园蛛科	杂黑斑圆蛛	Araneus variegatus (Yaginuma)	Predator	99	1	x
	Araneidae 园蛛科	大腹园蛛	Araneus ventricosus (L. Koch)	Predator	78, 99, 176	3	x
	Araneidae 园蛛科	六痣蛛	Araniella displicata (Hentz)	Predator	86, 99	2	x
	Araneidae 园蛛科	好胜金蛛	Argiope aemula (Walckenaer)	Predator	63, 85, 87, 99	4	x
	Araneidae 园蛛科	悦目金蛛	Argiope amoena (L. Koch)	Predator	71, 78, 99	3	x
	Araneidae 园蛛科	贝氏金蛛	Argiope boesenbergi (Levi)	Predator	99	1	x
	Araneidae 园蛛科	横纹金蛛	Argiope bruennichi (Scopoli)	Predator	28, 32, 65, 78, 86, 99, 150, 158	8	x
	Araneidae 园蛛科	链斑金蛛	Argiope catenulata (Doleschall)	Predator	73, 99	2	x
	Araneidae 园蛛科	小悦目金蛛	Argiope minuta (Karsch)	Predator	87, 99	2	x
	Araneidae 园蛛科	目金蛛	Argiope ocula (Fox)	Predator	99	1	x
	Araneidae 园蛛科	多色金蛛	Argiope versicolor (Dolesshall)	Predator	99	1	x
	Araneidae 园蛛科	四点小金蛛	Hypsosinga pygmaea (Sundevall) (syn.: Singa pygmaea)	Predator	99, 187	2	(x)		x
	Araneidae 园蛛科	银背艾蛛	Cyclosa argenteoalba (Bösenberg et Strand) (syn.: C. kiangsica)	Predator	78, 99, 147	3	x
	Araneidae 园蛛科	黑尾艾蛛/黑瘦艾蛛	Cyclosa atrata (Bösenberg et Strand)	Predator	78, 99	2	x
	Araneidae 园蛛科	双锚艾蛛	Cyclosa bianchoria (Yin et al.)	Predator	99	1	x
	Araneidae 园蛛科	尾突艾蛛	Cyclosa conica (Pallas)	Predator	99	1	x
	Araneidae 园蛛科	岛艾蛛	Cyclosa insulana (Costa)	Predator	99	1	x
	Araneidae 园蛛科	日本艾蛛	Cyclosa japonica (Bösenberg et Strand)	Predator	99	1	x
	Araneidae 园蛛科	六突艾蛛	Cyclosa laticauda (Bösenberg et Strand)	Predator	78, 99	2	x
	Araneidae 园蛛科	八瘤艾蛛	Cyclosa octotuberculata (Karsch)	Predator	99	1	x
	Araneidae 园蛛科	四突艾蛛	Cyclosa sedeculata (Karsch)	Predator	99	1	x
	Araneidae 园蛛科	目艾蛛	Cyclosa sp.	Predator	99	1	x
	Araneidae 园蛛科	蟾蜍曲腹蛛	Cyrtarachne bufo (Bösenberg et Strand)	Predator	99	1	x
	Araneidae 园蛛科	对称曲腹蛛	Cyrtarachne inaequalis (Thorell)	Predator	99	1	x
	Araneidae 园蛛科	乌曲腹蛛	Cyrtarachne nagasakiensis (Strand)	Predator	147	1	x
	Araneidae 园蛛科	桔云斑蛛	Cyrtophora citricola (Forsskål)	Predator	99	1	x
	Araneidae 园蛛科	多型棘腹蛛	Gasteracantha cancriformis (Linnaeus) (syn.: G. mammosa)	Predator	99	1	x
	Araneidae 园蛛科	枯氏棘腹蛛	Gasteracantha kuhli (C.L. Koch)	Predator	99	1	x
	Araneidae 园蛛科	四点亮腹蛛	Hypsosinga (Singa) pygmaea (Sundevall)	Predator	22, 23, 24, 28, 63, 65, 67, 75, 78, 83, 85, 87, 116, 131, 146	15	(x)		x
	Araneidae 园蛛科	华南高亮蛛	Hypsosinga alboria (Yin et al.)	Predator	30, 86	2	x
	Araneidae 园蛛科	血高亮腹蛛	Hypsosinga sanguinea (C.L. Koch)	Predator	99, 176	2	x
	Araneidae 园蛛科	淡绿肥蛛	Larinia phthisica (L. Koch)	Predator	86	1	x
	Araneidae 园蛛科	黄金肥蛛	Lariniaria argiopiformis (Bösenberg et Strand) (syn.: Larinia argiopiformis)	Predator	87, 99, 176	3	(x)		x
	Araneidae 园蛛科	角类肥蛛	Larinioides (Araneus) cornutus (Clerck)	Predator	65, 78, 99, 150	4	(x)		x
	Araneidae 园蛛科	半月园蛛	Neoscona (Araneus) semilunaris (Karsch)	Predator	99	1	(x)		x
	Araneidae 园蛛科	灌木新园蛛	Neoscona adianta (Walckenaer) (syn.: N. doenitzi)	Predator	30, 67, 78, 85, 99, 146, 147, 150, 158	9	x
	Araneidae 园蛛科	棕边新园蛛	Neoscona mellotteei (Simon)	Predator	99	1	x
	Araneidae 园蛛科	嗜水新园蛛	Neoscona nautica (L. Koch)	Predator	31, 32, 75, 78, 86, 99, 147	7	x
	Araneidae 园蛛科	拟嗜水新园蛛	Neoscona pseudonautica (Yin et al.)	Predator	32, 86, 150	3	x
	Araneidae 园蛛科	丰满新园蛛	Neoscona punctigera (Doleschall) (syn.: Araneus lugubris)	Predator	86, 99, 145	3	(x)		x
	Araneidae 园蛛科	青新园蛛	Neoscona scylla (Karsch)	Predator	99	1	x
	Araneidae 园蛛科	拟新园蛛	Neoscona scylloides (Bösenberg et Strand)	Predator	99	1	x
	Araneidae 园蛛科	新园蛛	Neoscona sp.	Predator	63	1	x
	Araneidae 园蛛科	白缘园蛛	Neoscona subpullata (Bösenberg et Strand) (syn.: Araneus subpullatus)	Predator	99	1	(x)		x
	Araneidae 园蛛科	茶色新园蛛	Neoscona theisi (Walckenaer)	Predator	63, 67, 78, 86, 87, 99, 146, 156, 158, 176	10	x
	Araneidae 园蛛科	交迭园蛛	Neoscona vigilans (Blackwall) (syn.: Araneus alternidens)	Predator	99	1	(x)	x
	Araneidae 园蛛科	黑斑亮腹蛛	Singa hamata (Clerck)	Predator	78, 99	2	x
	Araneidae 园蛛科	八木叶斑蛛	Yaginumia sia (Strand)	Predator	99	1	x
	Clubionidae 管巢蛛科	短脚管巢蛛	Clubiona brevipes (Blackwall)	Predator	99	1	x
	Clubionidae 管巢蛛科	褶管巢蛛	Clubiona corrugata (Bösenberg et Strand)	Predator	31, 32, 33, 86, 99, 150, 152,	7	x
	Clubionidae 管巢蛛科	斑管巢蛛	Clubiona deletrix (O. Pickard-Cambridge) (syn.: C. reichlini)	Predator	86, 87, 99	3	x
	Clubionidae 管巢蛛科	赫定管巢蛛	Clubiona hedini (Schenkel)	Predator	99	1	x
	Clubionidae 管巢蛛科	双弓管巢蛛	Clubiona hummeli (Schenkel)	Predator	99	1	x
	Clubionidae 管巢蛛科	粽管巢蛛	Clubiona japonicola (Bösenberg et Strand)	Predator	23, 28, 30, 32, 35, 37, 63, 67, 71, 75, 79, 83, 84, 85, 87, 88, 99, 101, 116, 145, 146, 147, 150, 151, 154, 155, 156, 158, 185	29	x
	Clubionidae 管巢蛛科	快慰管巢蛛	Clubiona jucunda (Karsch)	Predator	99	1	x
	Clubionidae 管巢蛛科	千岛管巢蛛	Clubiona kurilensis (Bösenberg et Strand)	Predator	99, 146	2	x
	Clubionidae 管巢蛛科	横管巢蛛	Clubiona moesta (Banks)	Predator	99	1	x
	Clubionidae 管巢蛛科	褐管巢蛛	Clubiona neglecta (O. Pickard-Cambridge)	Predator	99	1	x
	Clubionidae 管巢蛛科	近管巢蛛	Clubiona propinqua (L. Koch)	Predator	99	1	x
	Clubionidae 管巢蛛科	梨形管巢蛛	Clubiona pyrifera (Schenkel)	Predator	99	1	x
	Clubionidae 管巢蛛科	三叉管巢蛛	Clubiona trivialis (C. L. Koch)	Predator	99	1	x
	Clubionidae 管巢蛛科	警觉管巢蛛	Clubiona vigil (Karsch)	Predator	63, 99	2	x
	Clubionidae 管巢蛛科	管巢蛛	Clubiona sp.	Predator	192	1	x
	Miturgidae 米图蛛科	草栖毛丛蛛	Prochora (Itatsina) praticola (Bösenberg et Strand)	Predator	99	1			x	http://www.wsc.nmbe.ch/species/21833
	Clubionidae 管巢蛛科	十字盾球蛛	Orthobula crucifera (Bösenberg et Strand)	Predator	86, 99	2	x
	Clubionidae 管巢蛛科	日本管蛛	Trachelas japonicus (Bösenberg et Strand)	Predator	147	1	x
	Corinnidae 管蛛科	黄斑纯蛛	Castianeira flavimaculata (Hu, Song et Zheng)	Predator	86, 99	2	x
	Corinnidae 管蛛科	沙县纯蛛	Castianeira shaxianensis (Gong)	Predator	99	1	x
	Corinnidae 管蛛科	纯蛛	Castianeira sp.	Predator	99	1	x
	Ctenidae 栉足蛛科	黄豹栉足蛛	Anahita fauna (Karsch)	Predator	30, 99	2	x
	Dictynidae 卷叶蛛科	芦苇卷叶蛛	Dictyna arundinacea (Linnaeus)	Predator	99	1	x
	Dictynidae 卷叶蛛科	黑斑卷叶蛛	Dictyna felis (Bösenberg et Strand)	Predator	99	1	x
	Dictynidae 卷叶蛛科	袋状卷叶蛛	Dictyna foliicola (Bösenberg et Strand)	Predator	99	1	x
	Eutichuridae 优列蛛科	日本红螯蛛	Cheiracanthium japonicum (Bösenberg et Strand)	Predator	99	1	x
	Eutichuridae 优列蛛科	活泼红螯蛛	Cheiracanthium lascivum (Karsch)	Predator	99	1	x
	Eutichuridae 优列蛛科	彭泥红螯蛛	Cheiracanthium pennyi (O. Pickard-Cambridge)	Predator	99	1	x
	Eutichuridae 优列蛛科	绿色红螯蛛	Cheiracanthium virescens (Sundevall)	Predator	99	1	x
	Eutichuridae 优列蛛科	皮雄红螯蛛	Cheiracanthium pichoni (Schenkel)	Predator	99	1	x
	Eutichuridae 优列蛛科	浙江红螯蛛	Cheiracanthium zhejiangense (Hu et Song)	Predator	87, 99	2	x
	Eutichuridae 优列蛛科	红螯蛛	Cheiracanthium sp.	Predator	99	1	x
	Gnaphosidae 平腹蛛科	丹氏平腹蛛	Gnaphosa denisi (Schenkel)	Predator	99	1	x
	Gnaphosidae 平腹蛛科	深褐平腹蛛	Gnaphosa kompirensis (Bösenberg et Strand)	Predator	99	1	x
	Gnaphosidae 平腹蛛科	蚁形蛛	Micaria sp.	Predator	99	1	x
	Gnaphosidae 平腹蛛科	亚洲狂蛛	Zelotes asiaticus (Bösenberg et Strand)	Predator	99	1	x
	Hahniidae 栅蛛科	栓栅蛛	Hahnia corticicola (Bösenberg et Strand)	Predator	99	1	x
	Hahniidae 栅蛛科	马氏栅蛛	Hahnia maginii (Brignoli)	Predator	99	1	x
	Hahniidae 栅蛛科	卵形栅蛛	Hahnia ovata (Song et Zheng)	Predator	99	1	x
	Hahniidae 栅蛛科	岳麓栅蛛	Hahnia thorntoni (Brignoli) (syn.: H. yueluensis)	Predator	99	1	x
	Hahniidae 栅蛛科	浙江栅蛛	Hahnia zhejiangensis (Song et Zheng)	Predator	86, 99	2	x
	Linyphiidae 皿(微)蛛科	黑侏儒蛛	Agyneta nigra (Oi) (syn.: Meioneta nigra)	Predator	99	1	(x)		x
	Linyphiidae 皿(微)蛛科	柔弱指蛛	Bathyphantes gracilis (Oi) (syn.: B. orientis)	Predator	99	1	x
	Linyphiidae 皿(微)蛛科	草间钻头蛛	Hylyphantes graminicola (Sundevall)	Predator	32, 65, 67, 68, 87, 89, 99, 150, 158	9	x
	Linyphiidae 皿(微)蛛科	黑微蛛	Erigone atra (Blackwall)	Predator	99, 162	2	x
	Linyphiidae 皿(微)蛛科	锯胸微蛛	Erigone koshiensis (Oi)	Predator	99, 116, 162	3	x
	Linyphiidae 皿(微)蛛科	隆背微蛛	Erigone prominens (Bösenberg et Strand)	Predator	30, 63, 75, 78, 86, 87, 99, 147, 150, 158, 162, 187	12	x
	Linyphiidae 皿(微)蛛科	齿螯额角蛛	Gnathonarium dentatum (Wider)	Predator	30, 32, 63, 75, 78, 85, 86, 99, 116, 147, 150, 162	12	x
	Linyphiidae 皿(微)蛛科	驼背额角蛛	Gnathonarium gibberum (Oi)	Predator	30, 63, 75, 78, 99, 150, 162, 187	8	x
	Linyphiidae 皿(微)蛛科	草间小黑蛛	Hylyphantes graminicola (Sundevall) (syn.: Erigonidium graminicolum)	Predator	17, 22, 23, 24, 30, 31, 32, 33, 34, 55, 63, 71, 72, 74, 75, 77, 78, 79, 80, 81, 82, 83, 84, 85, 86, 90, 101, 131, 145, 146, 147, 151, 153, 154, 156, 157, 158, 162, 163, 176, 185, 187, 192	43	(x)		x
	Linyphiidae 皿(微)蛛科	黑斑齿刺蛛	Mughiphantes nigromaculatus (Zhu et Wen) (syn.: Bolyphantes nigromaculata)	Predator	86	1	(x)		x
	Linyphiidae 皿(微)蛛科	橙色疣舟蛛	Nematogmus sanguinolentus (Walckenaer)	Predator	99, 147	2	x
	Linyphiidae 皿(微)蛛科	眉疣舟蛛	Nematogmus stylitus (Bösenberg et Strand)	Predator	99, 147	2	x
	Linyphiidae 皿(微)蛛科	白缘盖蛛	Neriene albolimbata (Karsch)	Predator	99	1	x
	Linyphiidae 皿(微)蛛科	卡氏盖蛛	Neriene cavaleriei (Schenkel)	Predator	99	1	x
	Linyphiidae 皿(微)蛛科	波纹盖蛛	Neriene clathrata (Sundevall)	Predator	99	1	x
	Linyphiidae 皿(微)蛛科	醒目盖蛛	Neriene emphana (Walckenaer)	Predator	99	1	x
	Linyphiidae 皿(微)蛛科	日本盖蛛	Neriene japonica (Oi)	Predator	86	1	x
	Linyphiidae 皿(微)蛛科	双线盖蛛	Neriene limbatinella (Bösenberg et Strand)	Predator	86, 99	2	x
	Linyphiidae 皿(微)蛛科	大井盖蛛	Neriene oidedicata (van Helsdingen)	Predator	99	1	x
	Linyphiidae 皿(微)蛛科	花腹盖蛛	Neriene radiata (Walckenaer)	Predator	99, 147, 158	3	x
	Linyphiidae 皿(微)蛛科	食虫瘤胸蛛	Ummeliata (Oedothorax) insecticeps (Bösenberg et Strand)	Predator	10, 17, 30, 31, 32, 33, 34, 35, 36, 37, 55, 63, 65, 68, 72, 74, 75, 77, 78, 79, 81, 82, 83, 84, 85, 86, 87, 89, 90, 99, 101, 116, 145, 146, 147, 150, 151, 153, 154, 155, 156, 157, 159, 162, 176, 185, 187, 192	48	(x)		x
	Linyphiidae 皿(微)蛛科	东京沟瘤蛛	Ummeliata tokyoensis (Uyemura)	Predator	147	1	x
	Linyphiidae 皿(微)蛛科	柱突蛛	Walckenaeria (Tigellinus) sp.	Predator	99	1	(x)		x
	Lycosidae 狼蛛科	细纹舞蛛	Alopecosa cinnameopilosa (Schenkel)	Predator	99, 148, 158	3	x
	Lycosidae 狼蛛科	疾行舞蛛	Alopecosa cursor (Hahn)	Predator	148	1	x
	Lycosidae 狼蛛科	法布里舞蛛	Alopecosa fabrilis (Clerck)	Predator	148	1	x
	Lycosidae 狼蛛科	双窗舞蛛	Alopecosa licenti (Schenkel)	Predator	148	1	x
	Lycosidae 狼蛛科	白纹舞蛛	Alopecosa albostriata (Grube)	Predator	148	1	x
	Lycosidae 狼蛛科	针舞蛛	Alopecosa spinata (Yu et Song)	Predator	148	1	x
	Lycosidae 狼蛛科	印熊蛛	Arctosa indica (Tikader et Malhotra)	Predator	148	1	x
	Lycosidae 狼蛛科	后凹熊蛛	Arctosa recurva (Yu et Song)	Predator	86	1	x
	Lycosidae 狼蛛科	泉熊蛛	Arctosa springiosa (Yin et al.)	Predator	148	1	x
	Lycosidae 狼蛛科	多斑熊蛛	Arctosa stigmosa (Thorell)	Predator	31, 86, 99	3	x
	Lycosidae 狼蛛科	鹿熊蛛	Arctosa subamylacea (Bösenberg et Strand) (syn.: A. cervina)	Predator	99	1	x
	Lycosidae 狼蛛科	布拉豹蛛	Draposa (Pardosa) burasantiensis (Tikader et Malhotra)	Predator	99	1	(x)		x
	Lycosidae 狼蛛科	酃县马蛛	Hippasa lingxianensis (Yin et Wang)	Predator	99, 148	2	x
	Lycosidae 狼蛛科	狼马蛛	Hippasa lycosina (Pocock)	Predator	99	1	x
	Lycosidae 狼蛛科	黑腹狼蛛	Lycosa coelestis (L. Koch)	Predator	85, 99, 148	3	x
	Lycosidae 狼蛛科	黑斑灰狼蛛	Lycosa suzukii (Yaginuma)	Predator	99	1	x
	Lycosidae 狼蛛科	拟环纹狼蛛	Pardosa (Lycosa) pseudoannulata (Bösenberg et Strand)	Predator	10, 17, 30, 31, 32, 33, 34, 63, 65, 68, 74, 75, 77, 78, 79, 83, 84, 85, 86, 87, 90, 99, 101, 116, 145, 146, 147, 148, 150, 151, 152, 153, 154, 156, 157, 158, 176, 185, 187, 192	40	x		x
	Lycosidae 狼蛛科	阿尔豹蛛	Pardosa algoides (Schenkel)	Predator	148	1	x
	Lycosidae 狼蛛科	星豹蛛	Pardosa astrigera (L. Koch)	Predator	78, 99, 146, 148, 158	5	x
	Lycosidae 狼蛛科	T纹豹蛛	Pardosa astrigera (L. Koch) (syn.: P. t-insignita)	Predator	63, 176, 187, 192	4	x
	Lycosidae 狼蛛科	普查林豹蛛	Pardosa chapini (Fox)	Predator	99, 147, 148	3	x
	Lycosidae 狼蛛科	镰豹蛛	Pardosa falcata (Schenkel)	Predator	99, 148	2	x
	Lycosidae 狼蛛科	赫定豹蛛	Pardosa hedini (Schenkel)	Predator	99	1	x
	Lycosidae 狼蛛科	海岸豹蛛	Pardosa isago (Tanaka)	Predator	99	1	x
	Lycosidae 狼蛛科	詹巴鲁豹蛛	Pardosa jambaruensis (Tanaka)	Predator	99	1	x
	Lycosidae 狼蛛科	沟渠豹蛛	Pardosa laura (Karsch)	Predator	25, 30, 31, 65, 75, 78, 85, 86, 87, 99, 145, 146, 147, 148, 180, 176, 187	17	x
	Lycosidae 狼蛛科	亮豹蛛	Pardosa luctinosa (Simon)	Predator	148	1	x
	Lycosidae 狼蛛科	山栖豹蛛	Pardosa monticola (Clerck)	Predator	148	1	x
	Lycosidae 狼蛛科	梭斑豹蛛	Pardosa nebulosa (Thorell) (syn.: P. büttneri)	Predator	63, 86, 99, 148	4	x
	Lycosidae 狼蛛科	大卫豹蛛	Pardosa sumatra (Thorell) (syn.: P. davidi)	Predator	148	1	x
	Lycosidae 狼蛛科	浙江豹蛛	Pardosa tschekiangiensis (Schenkel)	Predator	33, 78, 86, 99, 145, 148	6	x
	Lycosidae 狼蛛科	克氏水狼蛛	Pirata clercki (Bösenberg et Strand)	Predator	99, 148	2		x	x	http://taibif.tw/zh/namecode/312565
	Lycosidae 狼蛛科	真水狼蛛	Pirata piraticus (Clerck)	Predator	84, 85, 87, 99, 147, 148, 187	7	x
	Lycosidae 狼蛛科	类水狼蛛	Pirata piratoides (Bösenberg et Strand) (syn.: P. japonicus)	Predator	28, 30, 32, 63, 74, 78, 79, 85, 86, 87, 99, 101, 116, 145, 146, 147, 148, 150, 153, 156, 176, 192	22		x	x
	Lycosidae 狼蛛科	拟水狼蛛	Pirata subpiraticus (Bösenberg et Strand) (syn.: P. haploapophysis)	Predator	22, 23, 24, 28, 30, 31, 32, 33, 35, 37, 55, 59, 63, 65, 67, 68, 71, 72, 74, 75, 78, 79, 83, 85, 87, 90, 99, 101, 116, 131, 147, 148, 149, 150, 151, 152, 153, 154, 155, 156, 157, 176, 185, 187, 189	45	x
	Lycosidae 狼蛛科	前凹水狼蛛	Pirata procurvus (Bösenberg et Strand)	Predator	71, 99, 148	3		x	x
	Lycosidae 狼蛛科	细毛水狼蛛	Pirata tenuisetaceus (Cai)	Predator	99	1		x	x
	Lycosidae 狼蛛科	南方水狼蛛	Piratula (Pirata) meridionalis (Tanaka)	Predator	99	1	(x)		x
	Lycosidae 狼蛛科	高原水狼蛛	Piratula (Pirata) montigena (Liu)	Predator	99, 148	2	(x)		x
	Lycosidae 狼蛛科	八氏水狼蛛	Piratula (Pirata) yaginumai (Tanaka)	Predator	99, 148	2	(x)		x
	Lycosidae 狼蛛科	奇异獾蛛	Trochosa ruricola (De Geer)	Predator	75, 99, 146, 148	4	x
	Lycosidae 狼蛛科	刺獾蛛	Trochosa spinipalpis (F.O. Pickard-Cambridge) (syn.: T. daxinensis)	Predator	99, 148	2	x
	Lycosidae 狼蛛科	绥宁獾蛛	Trochosa suiningensis (Peng et al.)	Predator	99	1	x
	Lycosidae 狼蛛科	武昌獾蛛	Trochosa wuchangensis (Schenkel)	Predator	99	1	x
	Lycosidae 狼蛛科	环豹蛛	Wadicosa fidelis (O. Pickard-Cambridge) (syn.: W. venatrix, Pardosa armillata)	Predator	86, 99	2	(x)		x
	Nephilidae 芥蛛科	棒络新妇	Nephila clavata (L. Koch)	Predator	65, 71, 99	3	x
	Oxyopidae 猫蛛科	锡金猫蛛	Hamadruas (Oxyopes) sikkimensis (Tikader)	Predator	99	1	(x)		x
	Oxyopidae 猫蛛科	带纹猫蛛	Oxyopes aglossus (Chamberlin)	Predator	99	1	x
	Oxyopidae 猫蛛科	直纹猫蛛	Oxyopes daksina (Sherriffs)	Predator	99	1	x
	Oxyopidae 猫蛛科	华南猫蛛	Oxyopes hotingchiehi (Schenkel)	Predator	99	1	x
	Oxyopidae 猫蛛科	爪哇猫蛛	Oxyopes javanus (Thorell)	Predator	63, 85, 86, 87, 99	5	x
	Oxyopidae 猫蛛科	小猫蛛	Oxyopes licenti (Schenkel) (syn.: O. parvus)	Predator	99	1	x
	Oxyopidae 猫蛛科	线纹猫蛛	Oxyopes lineatipes (C. L. Koch)	Predator	31, 32, 34, 63, 77, 78, 85, 86, 99, 145, 150	11	x
	Oxyopidae 猫蛛科	狭条猫蛛	Oxyopes macilentus (L. Koch)	Predator	99	1	x
	Oxyopidae 猫蛛科	斜纹猫蛛	Oxyopes sertatus (L. Koch)	Predator	23, 30, 31, 32, 33, 36, 78, 86, 87, 99, 145, 147, 150, 151, 152, 176, 192	17	x
	Oxyopidae 猫蛛科	瓦氏猫蛛	Oxyopes wroughtoni (Pocock)	Predator	99	1	x
	Philodromidae 逍遥蛛科	黄金逍遥蛛	Philodromus aureolus (Clerck)	Predator	99	1	x
	Philodromidae 逍遥蛛科	草皮逍遥蛛	Philodromus cespitum (Walckenaer) (syn.: P. reussi)	Predator	71, 99	2	x
	Philodromidae 逍遥蛛科	红棕逍遥蛛	Philodromus rufus (Walckenaer)	Predator	99	1	x
	Philodromidae 逍遥蛛科	刺跗逍遥蛛	Philodromus spinitarsis (Simon)	Predator	99	1	x
	Philodromidae 逍遥蛛科	土黄逍遥蛛	Philodromus subaureolus (Bösenberg et Strand)	Predator	99	1	x
	Philodromidae 逍遥蛛科	普通狼逍遥蛛	Thanatus vulgaris (Simon)	Predator	99	1	x
	Philodromidae 逍遥蛛科	娇长逍遥蛛	Tibellus tenellus (L. Koch)	Predator	99	1	x
	Pholcidae 幽灵蛛科	近亲幽灵蛛	Pholcus affinis (Schenkel)	Predator	99	1	x
	Pholcidae 幽灵蛛科	隐股幽灵蛛	Pholcus crypticolens (Bösenberg et Strand)	Predator	99	1	x
	Pholcidae 幽灵蛛科	长六眼幽灵蛛	Pholcus elongatus (Yin et Wang) (syn.: Spermophora elongata)	Predator	99	1	(x)		x
	Pholcidae 幽灵蛛科	长崎幽灵蛛	Pholcus opilionoides (Schrank)	Predator	99	1	x
	Pisauridae 盗蛛科	梨形狡蛛	Dolomedes chinesus (Chamberlin)	Predator	78, 87, 99	3	x
	Pisauridae 盗蛛科	星狡蛛	Dolomedes japonicus (Bösenberg et Strand) (syn.: D. stellatus)	Predator	99	1	x
	Pisauridae 盗蛛科	赤条狡蛛	Dolomedes saganus (Bösenberg et Strand) (syn.: D. pallitarsis, D. insurgens)	Predator	30, 78, 85, 99, 176	5	x
	Pisauridae 盗蛛科	老狡蛛	Dolomedes senilis (Simon)	Predator	86, 145	2	x
	Pisauridae 盗蛛科	黄褐狡蛛	Dolomedes sulfureus (L. Koch) (syn.: D. hercules, D. fimbriatoides)	Predator	23, 99, 147, 151	4	x
	Pisauridae 盗蛛科	近亲走蛛	Nilus phipsoni (F.O. Pickard-Cambridge) (syn.: Thalassius affinis)	Predator	31, 86, 99, 158	4	(x)		x
	Pisauridae 盗蛛科	纹草蛛	Perenethis fascigera (Bösenberg et Strand)	Predator	99	1	x
	Pisauridae 盗蛛科	锚盗蛛	Pisaura ancora (Paik)	Predator	75, 99	2	x
	Pisauridae 盗蛛科	驼盗蛛	Pisaura lama (Bösenberg et Strand)	Predator	99	1	x
	Salticidae 跳蛛科	丽亚蛛	Asianellus festivus (C.L. Koch) (syn.: Phlegra pichoni)	Predator	78, 99	2	(x)		x
	Salticidae 跳蛛科	华南菱头蛛	Bianor angulosus (Karsch) (syn.: B. hotingchiehi)	Predator	30, 31, 32, 33, 37, 65, 78, 80, 86, 87, 99, 145, 147, 150, 155, 158	16	x
	Salticidae 跳蛛科	斑菱头蛛	Bianor maculatus (Keyserling)	Predator	99	1	x
	Salticidae 跳蛛科	波氏蝇虎	Burmattus (Plexippus) pococki (Thorell)	Predator	99	1	(x)		x
	Salticidae 跳蛛科	猫跳蛛	Carrhotus xanthogramma (Latreille) (syn.: C. pichoni, C. detritus)	Predator	65, 71, 78, 86, 99, 176	6	x
	Salticidae 跳蛛科	白斑猎蛛	Evarcha albaria (L. Koch)	Predator	86, 99	2	x
	Salticidae 跳蛛科	黄带猎蛛	Evarcha flavocincta (C. L. Koch)	Predator	30, 86, 145	3	x
	Salticidae 跳蛛科	纵带扁蝇虎	Hakka (Menemerus) himeshimensis (Dönitz et Strand)	Predator	99	1	(x)		x
	Salticidae 跳蛛科	鳃哈莫蛛	Harmochirus brachiatus (Thorell)	Predator	30, 86, 99, 145	4	x
	Salticidae 跳蛛科	花哈沙蛛	Hasarius adansoni (Audouin)	Predator	99	1	x
	Salticidae 跳蛛科	闪蛛	Heliophanus sp.	Predator	99	1	x
	Salticidae 跳蛛科	岳麓肯赫蛛	Irura (Kinhia) yueluensis (Peng et Yin)	Predator	99	1	(x)		x
	Salticidae 跳蛛科	横纹蝇狮	Marpissa pulla (Karsch)	Predator	99	1	x
	Salticidae 跳蛛科	白斑花跳蛛	Marpissa sp.	Predator	28	1	x
	Salticidae 跳蛛科	长腹跳蛛	Mendoza (Marpissa) elongata (Karsch)	Predator	30, 67, 78, 86, 99	5	(x)		x
	Salticidae 跳蛛科	纵条蝇狮	Mendoza canestrini (Canestrini, Pavesi) (syn.: Marpissa magister)	Predator	23, 30, 31, 32, 33, 67, 75, 78, 99, 147, 150, 151, 176	13		x	x
	Salticidae 跳蛛科	浊斑扁蝇虎	Menemerus fulvus (L. Koch) (syn.: M. confusus)	Predator	78, 99, 158	3	x
	Salticidae 跳蛛科	美丽蚁蛛	Myrmarachne formicaria (De Geer)	Predator	99, 147	2	x
	Salticidae 跳蛛科	吉蚁蛛	Myrmarachne gisti (Fox)	Predator	86, 99	2	x
	Salticidae 跳蛛科	日本蚁蛛	Myrmarachne japonica (Karsch)	Predator	86, 99, 147	3	x
	Salticidae 跳蛛科	叉蚁蛛	Myrmarachne kuwagata (Yaginuma)	Predator	32, 86	2	x
	Salticidae 跳蛛科	卵腹蚁蛛	Myrmarachne lesserti (Lawrence)	Predator	99	1	x
	Salticidae 跳蛛科	红胸蚁跳蛛	Myrmarachne sp.	Predator	78, 99	2	x
	Salticidae 跳蛛科	粗脚猫蛛	Pancorius (Evarcha) crassipes (Karsch)	Predator	86	1	(x)		x
	Salticidae 跳蛛科	线纹壮头蛛	Phintella (Icius) linea (Karsch) (syn.: Icius pupus)	Predator	99	1	(x)		x
	Salticidae 跳蛛科	花腹纽蛛	Phintella (Telamonia) bifurcilinea (Bösenberg et Strand)	Predator	99	1	(x)		x
	Salticidae 跳蛛科	扁形金蝉蛛	Phintella accentifera (Simon)	Predator	99	1	x
	Salticidae 跳蛛科	机敏伊蛛	Phintella arenicolor (Grube) (syn.: P. melloteei, Icius difficilis)	Predator	99	1	(x)		x
	Salticidae 跳蛛科	花腹金蝉蛛	Phintella bifurcilinea (Bösenberg et Strand)	Predator	75	1	x
	Salticidae 跳蛛科	波氏金蝉蛛	Phintella popovi (Prószynski)	Predator	86	1	x
	Salticidae 跳蛛科	多色金蝉蛛	Phintella versicolor (C. L. Koch)	Predator	86, 99, 145	3	x
	Salticidae 跳蛛科	带绯蛛	Phlegra fasciata (Hahn)	Predator	86	1	x
	Salticidae 跳蛛科	盘触拟蝇虎	Plexippoides discifer (Schenkel)	Predator	99	1	x
	Salticidae 跳蛛科	黄褐哈沙蛛	Plexippoides nishitakensis (Strand) (syn.: Hasarius doenitzi)	Predator	99	1	(x)		x
	Salticidae 跳蛛科	黑色蝇虎	Plexippus paykulli (Audouin)	Predator	67, 75, 78, 86, 99, 145, 147, 187	8	x
	Salticidae 跳蛛科	沟渠蝇虎	Plexippus petersi (Karsch)	Predator	86, 145	2	x
	Salticidae 跳蛛科	条纹蝇虎	Plexippus setipes (Karsch)	Predator	28, 67, 78, 86, 87, 99, 158	7	x
	Salticidae 跳蛛科	朝鲜伊蛛	Pseudicius (Icius) koreanus (Wesolowska)	Predator	99	1			x
	Salticidae 跳蛛科	小带斑蛛	Pseudicius vulpes (Grube) (syn.: Euophrys undulatovittata)	Predator	99	1	(x)		x
	Salticidae 跳蛛科	雅跳蛛	Rhene atrata (Karsch) (syn.: Dendryphantes atratus)	Predator	99	1	(x)		x
	Salticidae 跳蛛科	微菱头蛛	Sibianor (Bianor) aurocinctus (Ohlert) (syn.: Bianor aenescens)	Predator	30, 31, 75, 78, 86, 99, 145, 147, 180	9	(x)		x
	Salticidae 跳蛛科	蓝翠蛛	Siler cupreus (Simon)	Predator	99	1	x
	Salticidae 跳蛛科	卷带跃蛛	Sitticus fasciger (Simon)	Predator	99	1	x
	Salticidae 跳蛛科	五斑跃蛛	Sitticus penicillatus (Simon)	Predator	86, 99	2	x
	Salticidae 跳蛛科	中华跃蛛	Sitticus sinensis (Schenkel)	Predator	99	1	x
	Scytodidae 花皮蛛科	黄昏花皮蛛	Scytodes thoracica (Latreille)	Predator	147	1	x
	Selenopidae 拟扁蛛科	袋拟扁蛛	Selenops bursarius (Karsch) (syn.: S. henanensis)	Predator	99	1	x
	Sparassidae 巨蟹蛛科	白额巨蟹蛛	Heteropoda venatoria (Linnaeus)	Predator	78, 99	2	x
	Sparassidae 巨蟹蛛科	钩巨蟹蛛	Sinopoda (Heteropoda) hamata (Fox)	Predator	86	1	(x)		x
	Tetragnathidae 肖蛸科	栉齿锯螯蛛	Dyschiriognatha dentata (Zhu et Wen)	Predator	10, 30, 78, 86, 99, 159	6	x
	Tetragnathidae 肖蛸科	肩斑银鳞蛛	Leucauge blanda (L. Koch)	Predator	31, 78, 99, 147	4	x
	Tetragnathidae 肖蛸科	纵条银鳞蛛	Leucauge celebesiana (Walckenaer) (syn.: L. magnifica)	Predator	99, 176	2	x
	Tetragnathidae 肖蛸科	艳银鳞蛛	Leucauge decorata (Blackwall)	Predator	63, 99	2	x
	Tetragnathidae 肖蛸科	四斑锯螯蛛	Pachygnatha (Dyschiriognatha) quadrimaculata (Bösenberg et Strand)	Predator	30, 33, 31, 32, 33, 63, 65, 75, 78, 83, 85, 86, 87, 99, 116, 145, 150, 176	18	(x)		x
	Tetragnathidae 肖蛸科	柔弱锯螯蛛	Pachygnatha (Dyschiriognatha) tenera (Karsch)	Predator	99, 147, 176	3	(x)		x
	Tetragnathidae 肖蛸科	克氏粗螯蛛	Pachygnatha clercki (Sundevall)	Predator	99	1	x
	Tetragnathidae 肖蛸科	伊犁锯螯蛛	Pachygnatha degeeri (Sundevall) (syn.: Dyschiriognatha yiliensis)	Predator	99, 150	2	(x)		x
	Tetragnathidae 肖蛸科	尖尾肖蛸	Tetragnatha caudicula (Karsch)	Predator	30, 32, 78, 86, 99, 147	6	x
	Tetragnathidae 肖蛸科	直伸肖蛸	Tetragnatha extensa (Linnaeus)	Predator	63, 78, 99, 147, 187	5	x
	Tetragnathidae 肖蛸科	线形肖蛸	Tetragnatha filipes (Schenkel)	Predator	99	1	x
	Tetragnathidae 肖蛸科	爪哇肖蛸	Tetragnatha javana (Thorell)	Predator	30, 34, 63, 77, 78, 85, 86, 87, 90, 99, 176	11	x
	Tetragnathidae 肖蛸科		Tetragnatha lauta (Yaginuma)	Predator	99	1	x
	Tetragnathidae 肖蛸科	长螯肖蛸	Tetragnatha mandibulata (Walckenaer)	Predator	30, 31, 32, 63, 78, 85, 86, 87, 99, 147	10	x
	Tetragnathidae 肖蛸科	锥腹肖蛸	Tetragnatha maxillosa (Thorell) (syn.: T. japonica)	Predator	28, 30, 31, 32, 33, 63, 65, 67, 74, 75, 78, 79, 80, 83, 86, 87, 90, 99, 116, 146, 147, 150, 151, 154, 156, 157, 158, 176, 192	29	x
	Tetragnathidae 肖蛸科	黑色肖蛸	Tetragnatha nigrita (Lendl) (syn.: T. cliens)	Predator	63, 71, 78, 85, 99, 147	6	x
	Tetragnathidae 肖蛸科	华丽肖蛸	Tetragnatha nitens (Audouin)	Predator	30, 31, 32, 33, 36, 63, 65, 78, 85, 86, 87, 90, 99, 150, 158, 161, 176	17	x
	Tetragnathidae 肖蛸科	羽纹肖蛸	Tetragnatha pinicola (L. Koch)	Predator	99	1	x
	Tetragnathidae 肖蛸科	丰盛肖蛸	Tetragnatha plena (Chamberlin)	Predator	99	1	x
	Tetragnathidae 肖蛸科	前齿肖蛸	Tetragnatha praedonia (L. Koch)	Predator	28, 30, 35, 78, 86, 87, 99, 147, 151, 185, 192	11	x
	Tetragnathidae 肖蛸科	叉刺肖蛸	Tetragnatha sociella (Chamberlin)	Predator	99	1	x
	Tetragnathidae 肖蛸科	肖蛸	Tetragnatha sp.	Predator	10, 30, 32, 65, 72, 73, 159	7	x
	Tetragnathidae 肖蛸科	鳞纹肖蛸	Tetragnatha squamata (Karsch)	Predator	67, 75, 78, 86, 87, 99, 116, 147, 176, 187	10	x
	Tetragnathidae 肖蛸科	圆尾肖蛸	Tetragnatha vermiformis (Emerton) (syn.: T. shikokiana, T. coreana)	Predator	22, 23, 24, 25, 28, 30, 65, 75, 82, 87, 99, 147, 150, 156, 158, 176, 187	17	x
	Tetragnathidae 肖蛸科		Tetragnatha yesoensis (Saito)	Predator	99	1	x
	Tetragnathidae 肖蛸科	条斑隆背蛛	Tylorida striata (Thorell)	Predator	78, 99	2	x
	Theridiidae 球蛛科	银锥腹蛛	Argyrodes bonadea (Karsch)	Predator	99	1	x
	Theridiidae 球蛛科	蚓腹蛛	Ariamnes cylindrogaster (Simon)	Predator	99	1	x
	Theridiidae 球蛛科	钟巢希蛛	Campanicola (Achaeranea) campanulata (Chen)	Predator	99	1	(x)		x
	Theridiidae 球蛛科	四突瘤腹蛛	Chrosiothes sudabides (Bösenberg et Strand)	Predator	30, 86, 99, 147	4	x
	Theridiidae 球蛛科	尖尾金腹蛛	Chrysso argyrodiformis (Yaginuma)	Predator	99	1	x
	Theridiidae 球蛛科	八斑鞘腹蛛	Chrysso octomaculata (Bösenberg et Strand) (syn.: Coleosoma (Theridion) octomaculatum)	Predator	10, 23, 28, 30, 31, 32, 33, 34, 63, 65, 67, 71, 72, 74, 77, 78, 80, 82, 83, 84, 85, 87, 89, 90, 99, 101, 131, 145, 146, 147, 149, 150, 151, 153, 154, 156, 157, 158, 159, 176, 185, 187, 192	43	(x)		x
	Theridiidae 球蛛科	多纹金腹蛛	Chrysso scintillans (Thorell) (syn.: C. venusta)	Predator	99	1	(x)		x
	Theridiidae 球蛛科	亚洲格蛛	Coscinida asiatica (Zhu et Zhang)	Predator	86	1	x
	Theridiidae 球蛛科	横窝巨螯蛛	Enoplognatha abrupta (Karsch) (syn.: E. transversifoveata)	Predator	99	1	x
	Theridiidae 球蛛科	叉斑巨齿蛛	Enoplognatha caricis (Fickert) (syn.: E. japonica, E. dorsinotata)	Predator	99	1	x
	Theridiidae 球蛛科	螯巨齿蛛	Enoplognatha mandibularis (Lucas)	Predator	99	1	x
	Theridiidae 球蛛科	云丘腹蛛	Episinus nubilus (Yaginuma)	Predator	99	1	x
	Theridiidae 球蛛科	奇异球蛛	Exalbidion fungosum (Keyserling) (syn.: Theridion mirabile)	Predator	30, 86, 99	3	(x)		x
	Theridiidae 球蛛科	边斑球蛛	Paidiscura (Theridion) subpallens (Bösenberg et Strand)	Predator	99	1	(x)		x
	Theridiidae 球蛛科	日本希蛛	Parasteatoda (Achaearanea) japonica (Bösenberg et Strand)	Predator	99	1	(x)		x
	Theridiidae 球蛛科	温室希蛛	Parasteatoda (Achaearanea) tepidariorum (C.L. Koch)	Predator	78, 99	2	(x)		x
	Theridiidae 球蛛科	三点希蛛	Parasteatoda (Achaearanea, Theridion) kompirensis (Bösenberg et Strand)	Predator	87, 99, 147	3	(x)		x
	Theridiidae 球蛛科	横带球蛛	Parasteatoda (Theridion) angulithorax (Bösenberg et Strand)	Predator	99	1	(x)		x
	Theridiidae 球蛛科	温室球腹蛛	Parasteatoda (Theridion) tepidariorum (C. L. Koch)	Predator	87	1	(x)		x
	Theridiidae 球蛛科	白斑姬蛛	Steatoda albomaculata (De Geer)	Predator	99	1	x
	Theridiidae 球蛛科	半月姬蛛	Steatoda cingulata (Thorell) (syn.: S. cavernicola)	Predator	99	1	x
	Theridiidae 球蛛科	四斑球蛛	Takayus (Theridion) quadrimaculatus (Song et Kim)	Predator	99	1	(x)		x
	Theridiidae 球蛛科	双钩球蛛	Theridion pinastri (L. Koch)	Predator	30, 86, 145	3	x
	Thomisidae 蟹蛛科	美丽羽蛛	Bassaniana decorata (Karsch) (syn.: Ozyptila decorata)	Predator	99	1	(x)		x
	Thomisidae 蟹蛛科	日本花蛛	Diaea subdola (O. Pickard-Cambridge) (syn.: Misumenops japonicus)	Predator	99	1	(x)		x
	Thomisidae 蟹蛛科	三突花蛛	Ebrechtella tricuspidata (Fabricius) (syn.: Misumenops tricuspidatus)	Predator	20, 23, 28, 30, 55, 65, 75, 78, 85, 86, 87, 99, 145, 146, 147, 151, 187	17	(x)		x
	Thomisidae 蟹蛛科	梅氏毛蟹蛛	Heriaeus mellotteei (Simon)	Predator	99	1	x
	Thomisidae 蟹蛛科	弓足梢蛛	Misumena vatia (Clerck)	Predator	99	1	x
	Thomisidae 蟹蛛科	纯绿蟹蛛	Oxyptila hoshizuna (Ono)	Predator	99	1	x
	Thomisidae 蟹蛛科	平行绿蟹蛛	Oxytate parallela (Simon)	Predator	65, 71	2	x
	Thomisidae 蟹蛛科	白条锯足蛛	Runcinia insecta (L. Koch) (syn.: R. albostriata)	Predator	63, 78, 85, 86, 87, 99, 187	7	x
	Thomisidae 蟹蛛科	花叶蛛	Synema globosum (Fabricius)	Predator	99	1	(x)		x
	Thomisidae 蟹蛛科	角红蟹蛛	Thomisus labefactus (Karsch)	Predator	78, 99	2	x
	Thomisidae 蟹蛛科	白色蟹蛛	Thomisus onustus (Walckenaer) (syn.: Thomisus albus)	Predator	99	1	(x)		x
	Thomisidae 蟹蛛科	瓦纹花蟹蛛	Xysticus atrimaculatus (Bösenberg et Strand)	Predator	78, 86, 99	3	x
	Thomisidae 蟹蛛科	波纹花蟹蛛	Xysticus croceus (Fox)	Predator	78, 99, 158	3	x
	Thomisidae 蟹蛛科	鞍形花蟹蛛	Xysticus ephippiatus (Simon)	Predator	99	1	x
	Thomisidae 蟹蛛科	斜纹花蟹蛛	Xysticus saganus (Bösenberg et Strand)	Predator	99	1	x
	Thomisidae 蟹蛛科	鞍形花蟹蛛	Xysticus sp.	Predator	30, 78, 147	3	x
	Thomisidae 蟹蛛科	双孔花蟹蛛	Xysticut lesserti (Schenkel)	Predator	99	1	x
	Titanoecidae 隐石蛛科	白斑隐蛛	Nurscia albofasciata (Strand)	Predator	99	1	x
	Uloboridae 蟱蛛科	中华涡蛛	Octonoba sinensis (Simon)	Predator	99, 147	2	x
	Uloboridae 蟱蛛科	齿网涡蛛	Octonoba varians (Bösenberg et Strand)	Predator	99	1	x
	Uloboridae 蟱蛛科	隆背鼻状蛛	Philoponella prominens (Bösenberg et Strand)	Predator	99	1	x
	Uloboridae 蟱蛛科	广西(虫无)蛛	Uloborus guangxiensis (Zhu, Sha et Chen)	Predator	99	1	x
	Uloboridae 蟱蛛科	草间(虫无)蛛	Uloborus walckenaerius (Latreille)	Predator	99	1	x
Hymenoptera 膜翅目	Aphelinidae 蚜小蜂科	蚜小蜂	Aphelinus sp.	Parasitoid	166	1	x
	Aphelinidae 蚜小蜂科	异足蚜小蜂	Aphelinus varipes (Förster)	Parasitoid	197	1		x
	Aphelinidae 蚜小蜂科	红腿小蜂	Aphytis (Chalcis) sp.	Parasitoid	176	1	x
	Aphelinidae 蚜小蜂科	线茎申蚜小蜂	Centrodora lineascapa (Hayat)	Parasitoid	197	1	x
	Aphelinidae 蚜小蜂科	日本恩蚜小蜂	Encarsia japonica (Viggiani)	Parasitoid	30, 118	2	x
	Aphelinidae 蚜小蜂科	浅黄恩蚜小蜂	Encarsia sophia (Girault et Dodd) (syn.: E. transvena)	Parasitoid	30, 118	2	x
	Apidae 蜜蜂科	中华蜜蜂	Apis cerana (Fabricius)	Pollinator	144	1	x
	Apidae 蜜蜂科	大蜜蜂	Apis dorsata (Fabricius)	Pollinator	144	1	x
	Apidae 蜜蜂科	小蜜蜂	Apis florea (Fabricius)	Pollinator	144	1	x
	Apidae 蜜蜂科	意大利蜜蜂	Apis mellifera (Linnaeus)	Pollinator	144	1	x
	Bethylidae 肿腿蜂科	纵卷叶螟肿腿蜂	Goniozus sp.	Parasitoid	142	1	x
	Braconidae 茧蜂科	中华茧蜂	Amyosoma chinense (Szépligeti)	Parasitoid	30, 180	2	x
	Braconidae 茧蜂科	长颊茧蜂	Apanteles (Dolichogenidea) sp.	Parasitoid	30	1	(x)		x
	Braconidae 茧蜂科		Apanteles amaris (Nixon)	Parasitoid	180	1	x
	Braconidae 茧蜂科	弄蝶绒茧蜂	Apanteles baoris (Wilkinson)	Parasitoid	42, 45, 60, 63, 87, 143, 200	7	x
	Braconidae 茧蜂科	拟稻纵卷叶螟绒茧蜂	Apanteles cyprioides (Nixon)	Parasitoid	45, 167	2	x
	Braconidae 茧蜂科	稻纵卷叶螟绒茧蜂	Apanteles cypris (Nixon)	Parasitoid	18, 20, 28, 30, 39, 42, 60, 63, 87, 142, 167, 168, 176, 183	14	x
	Braconidae 茧蜂科	粘虫绒茧蜂	Apanteles kariyai (Watanabe)	Parasitoid	42, 45	2				http://gni.globalnames.org/data_sources/30?page=89&search_term=ns%3AAPA*
	Braconidae 茧蜂科	三化螟绒茧蜂	Apanteles schoenobii (Wilkinson)	Parasitoid	63, 87, 168	3	x
	Braconidae 茧蜂科	拟螟蛉绒茧蜂	Apanteles sp.	Parasitoid	42, 59, 87, 142, 192	5	x
	Braconidae 茧蜂科	燕麦蚜茧蜂	Aphidius avenae (Haliday)	Parasitoid	30, 42, 45, 63, 178	5	x
	Braconidae 茧蜂科	蚜茧蜂	Aphidius sp.	Parasitoid	30	1	x
	Braconidae 茧蜂科	菲岛横纹长体茧蜂	Aulacocentrum philippinense (Ashmead)	Parasitoid	180	1	x
	Braconidae 茧蜂科	中华绒茧蜂	Bracon chinensis (Fahringer)	Parasitoid	45, 176	2			x
	Braconidae 茧蜂科	螟黑纹茧蜂	Bracon onukii (Watanabe)	Parasitoid	42, 45, 50, 87, 168	5	x
	Braconidae 茧蜂科	横带折脉茧蜂	Cardiochiles sp.	Parasitoid	63, 142	2	x
	Braconidae 茧蜂科	螟甲腹茧蜂	Chelonus munakatae (Matsumura)	Parasitoid	42, 50, 59, 167, 176	5	x
	Braconidae 茧蜂科	台湾甲腹茧蜂	Chelonus formosanus (Sonan)	Parasitoid	177	1	x
	Braconidae 茧蜂科	螟黄足绒茧蜂	Cotesia (Apanteles) flavipes (Cameron)	Parasitoid	45	1	(x)		x
	Braconidae 茧蜂科	二化螟绒茧蜂	Cotesia chilonis (Munakata)	Parasitoid	20, 45, 50	3	x
	Braconidae 茧蜂科	螟蛉绒茧蜂	Cotesia ruficrus (Haliday)	Parasitoid	18, 28, 39, 42, 45, 50, 59, 60, 63, 72, 87, 128, 142, 167, 168, 176, 177	17	x
	Braconidae 茧蜂科	稻潜蝇离腭茧蜂	Dacnusa sp.	Parasitoid	42	1	x
	Braconidae 茧蜂科	烟蚜茧蜂	Aphidius gifuensis (Ashmead)	Parasitoid	42	1	x
	Braconidae 茧蜂科	黍蚜茧蜂	Ephedrus nacheri (Quilis)	Parasitoid	42	1	x
	Braconidae 茧蜂科	麦蚜茧蜂	Ephedrus plagiator (Nees)	Parasitoid	42, 45, 63	3	x
	Braconidae 茧蜂科	稻纵卷叶螟索翅茧蜂	Hormius sp.	Parasitoid	30	1	x
	Braconidae 茧蜂科	细长颈茧蜂	Lipolexis gracilis (Forster)	Parasitoid	30	1	x
	Braconidae 茧蜂科	稻纵卷叶螟长体茧蜂	Macrocentrus cnaphalocrocis (He et Lou)	Parasitoid	180	1	x
	Braconidae 茧蜂科	黄长距茧蜂	Macrocentrus linearis (Fabricius) (syn.: M. abdominalis)	Parasitoid	45, 142	2	x
	Braconidae 茧蜂科	菲岛长距茧蜂	Macrocentrus philippinensis (Ashmead)	Parasitoid	42	1				http://www.rkmp.co.in/content/macrocentrus-philippinensis-ashmead
	Braconidae 茧蜂科	纵卷叶螟长距茧蜂	Macrocentrus sp.	Parasitoid	42, 142, 168	3	x
	Braconidae 茧蜂科	稻螟小腹茧蜂	Microgaster russata (Haliday)	Parasitoid	50	1		x	x
	Braconidae 茧蜂科	小腹茧蜂	Microgaster sp.	Parasitoid	42	1	x
	Braconidae 茧蜂科	腹沟茧蜂	Microplitis sp.	Parasitoid	130, 177	2	x
	Braconidae 茧蜂科	稻小潜蝇茧蜂	Opius sp.	Parasitoid	42	1	x
	Braconidae 茧蜂科	黄色白茧蜂	Phanerotoma flava (Ashmead)	Parasitoid	42	1	x
	Braconidae 茧蜂科	三化螟条背茧蜂	Rhaconotus schoenobivorus (Rohwer)	Parasitoid	180	1	x
	Braconidae 茧蜂科	螟蛉内茧蜂	Aleiodes (Rogas) narangae (Rohwer)	Parasitoid	30, 42, 45, 59, 60, 63, 87, 176	8	(x)
	Braconidae 茧蜂科	褐斑内茧蜂	Aleiodes (Rogas) sp.	Parasitoid	42, 87, 142	3	x
	Braconidae 茧蜂科	白螟黑纹茧蜂	Stenobracon nicevillei (Bingham)	Parasitoid	168, 180	2	x
	Braconidae 茧蜂科	三化螟茧蜂	Tropobracon schoenobii (Viereck)	Parasitoid	63, 87, 168	3	x
	Braconidae 茧蜂科	夜蛾茧蜂	Zele testaceator (Curtis)	Parasitoid	142	1	x
	Ceraphronidae 分盾细蜂科	菲岛黑蜂	Aphanogmus (Ceraphron) manilae (Ashmead)	Parasitoid	30, 42, 60, 63, 143, 177	6	(x)		x
	Ceraphronidae 分盾细蜂科	温州黑蜂	Ceraphron sp.	Parasitoid	42, 63, 142	3	x
	Chalcididae 小蜂科	分脸凹头小蜂	Antrocephalus dividens (Walker) (syn.: A. apicalis)	Parasitoid	180	1	x
	Chalcididae 小蜂科	尤泊大腿小蜂	Brachymeria euploeae (Westwood)	Parasitoid	197	1	x
	Chalcididae 小蜂科	无脊大腿小蜂	Brachymeria excarinata (Gahan)	Parasitoid	30, 42, 60, 63, 87, 142, 168, 176, 183, 197	10	x
	Chalcididae 小蜂科	广大腿小蜂	Brachymeria lasus (Walker)	Parasitoid	28, 42, 45, 63, 87, 142, 168, 176, 200	9	x
	Chalcididae 小蜂科	红腿大腿小蜂	Brachymeria podagrica (Fabricius) (syn.: B. fonscolombe)	Parasitoid	42, 63, 176	3	x
	Chalcididae 小蜂科	次生大腿小蜂	Brachymeria secundaria (Ruschka)	Parasitoid	30, 42, 63, 87, 142, 176, 183	7	x
	Chalcididae 小蜂科	大腿小蜂	Brachymeria sp.	Parasitoid	128, 142, 177	3	x
	Dryinidae 螯蜂科	双色螯蜂	Echthrodelphax bicolor (Esaki et Hashimoto)	Parasitoid	30, 42, 63, 85, 164	5				http://baike.baidu.com/subview/5791077/5845808.htm
	Dryinidae 螯蜂科	两色食虱螯蜂	Echthrodelphax fairchildii (Perkins)	Parasitiod	180	1		x	x
	Dryinidae 螯蜂科	驼色双距螯蜂	Gonatopus camelinus (Kieffer)	Parasitiod	165	1			x
	Dryinidae 螯蜂科	侨双距螯蜂	Gonatopus hospes (Perkin)	Parasitiod	92, 165	2		x	x
	Dryinidae 螯蜂科	黄腿螯蜂	Gonatopus (Pseudogonatopus) flavifemur (Esaki et Hashimoto)	Parasitiod	30, 42, 45, 78, 92, 164, 165	7		x	x
	Dryinidae 螯蜂科	稻虱黑螯蜂	Gonatopus nigricans (Perkins) (syn.: Paragonatopus fulgori)	Parasitiod	30, 42, 45, 63, 78, 85, 92, 164, 165, 176	10			x	Olmi & Xu 2015
	Dryinidae 螯蜂科	裸双距螯蜂	Gonatopus (Pseudogonatopus) nudus (Perkins)	Parasitiod	165	1		x	x
	Dryinidae 螯蜂科	黑尾叶蝉螯蜂	Gonatopus pedestris (Dalman) (syn.: Epigonatopus sakaii)	Parasitiod	42	1			x	Xu et al. 2013
	Dryinidae 螯蜂科	稻虱红螯蜂	Haplogonatopus apicalis (Perkins) (syn.: H. japonicus)	Parasitiod	30, 60, 61, 63, 65, 77, 78, 84, 85, 87, 90, 164, 165, 166, 176	15		x	x
	Dryinidae 螯蜂科	黑腹单节螯蜂	Haplogonatopus oratorius (Westwood) (syn.: H. atratus)	Parasitiod	30, 42, 45, 60, 61, 63, 72, 78, 82, 85, 87, 90, 92, 164, 165	15		x	x
	Dryinidae 螯蜂科		Pseudogonatopus hospes (Perkins)	Parasitiod	165	1	x
	Dryinidae 螯蜂科	黄带黑腹螯蜂	Pseudogonatopus sp.	Parasitiod	165	1	x
	Encyrtidae 跳小蜂科	毁螯跳小蜂	Protyndarichoides (Echthrogonatopus) sp.	Parasitoid	42, 63	2			x
	Encyrtidae 跳小蜂科	蚜虫跳小蜂	Syrphophagus (Aphidencyrtus) sp.	Parasitoid	42	1	x
	Encyrtidae 跳小蜂科	佛州点缘跳小蜂	Copidosoma floridanum (Ashmead) (syn.: Litomastix maculata)	Parasitoid	177	1	x
	Encyrtidae 跳小蜂科	多胚跳小蜂	Copidosoma sp.	Parasitoid	197	1	x
	Eulophidae 姬小蜂科	印度实蝇姬小蜂	Aceratoneuromyia indica (Silvestri)	Parasitoid	30	1	x
	Eulophidae 姬小蜂科	粘虫啮小蜂	Aprostocetus (Tetrastichus) hagenowii (Ratzeburg)	Parasitoid	45	1	x
	Eulophidae 姬小蜂科	稻苞虫兔唇姬小蜂	Dimmockia secunda (Crawford) (syn.: D. parnarae, Sympiesis parnarae)	Parasitoid	30, 42, 167, 168, 176, 180	6	x
	Eulophidae 姬小蜂科	姬小蜂	Eulophus sp.	Parasitoid	192	1	x
	Eulophidae 姬小蜂科	三化螟扁股小蜂	Elasmus albopictus (Crawford)	Parasitoid	30, 87	2	(x)		x
	Eulophidae 姬小蜂科	赤带扁股小蜂	Elasmus cnaphalocrocis (Liao)	Parasitoid	30, 42, 45, 59, 60, 63, 87, 142, 167, 168, 197	11	x
	Eulophidae 姬小蜂科	白足扁股小蜂	Elasmus corbetti (Ferrière)	Parasitoid	30, 42, 59, 63, 87, 142, 167, 168	8		x	x
	Eulophidae 姬小蜂科	扁股小蜂	Elasmus sp.	Parasitoid	60, 142, 182, 183, 184	5	x
	Eulophidae 姬小蜂科	螟蛉裹尸姬小蜂	Euplectrus sp.	Parasitoid	30, 42, 87, 142, 168, 176, 192	7	x
	Eulophidae 姬小蜂科	稻苞虫腹柄姬小蜂	Pediobius mitsukurii (Ashmead)	Parasitoid	42, 45, 176	3	x
	Eulophidae 姬小蜂科	螟蛉狭面姬小蜂	Stenomesius japonicus (Ashmead) (syn.: S. tabashii, Sympiesomorpha chilonis)	Parasitoid	30, 42, 63, 142	4	x
	Eulophidae 姬小蜂科	稻纵卷叶螟狭面姬小蜂	Stenomesius maculatus (Liao)	Parasitoid	167, 180	2	x
	Eulophidae 姬小蜂科	稻纵卷叶螟大斑黄小蜂	Stenomesius sp.	Parasitoid	63, 142, 168	3	x
	Eulophidae 姬小蜂科	稻苞虫羽角姬小蜂	Sympiesis sp.	Parasitoid	45, 63, 142, 143	4	x
	Eulophidae 姬小蜂科	霍氏啮小蜂	Tetrastichus howardi (Olliff) (syn.: Tetrastichus ayyari)	Parasitoid	46, 87, 176	3	x		x
	Eulophidae 姬小蜂科	螟卵啮小蜂	Tetrastichus schoenobii (Ferrière)	Parasitoid	42, 87, 168, 176, 191	5			x
	Eulophidae 姬小蜂科	稻纵卷叶螟啮小蜂	Tetrastichus shaxianensis (Liao)	Parasitoid	176, 180	2	x
	Eulophidae 姬小蜂科	木虱啮小蜂	Tetrastichus sp.	Parasitoid	45, 63, 87, 100, 142	5	x
	Eupelmidae 旋小蜂科	花鞘旋小蜂	Eupelmus testaceiventris (Motschulsky)	Parasitoid	197	1	x
	Eupelmidae 旋小蜂科	澳洲旋小蜂	Eupelmus australiensis (Girault)	Parasitoid	197	1	x
	Eupelmidae 旋小蜂科	腹带长距旋小蜂	Neanastatus cinctiventris (Girault)	Parasitoid	63, 87	2	x
	Eupelmidae 旋小蜂科	黄斑长距旋小蜂	Neanastatus grallarius (Masi)	Parasitoid	174	1	x
	Eupelmidae 旋小蜂科	东方长距旋小蜂	Neanastatus orientalis (Girault)	Parasitoid	63	1	x
	Eupelmidae 旋小蜂科	稻长距旋小蜂	Neanastatus oryzae (Ferrière)	Parasitoid	174	1			x
	Eurytomidae 广肩小蜂科	粘虫广肩小蜂	Eurytoma verticillata (Fabricius)	Parasitoid	42, 60, 63, 87, 128, 142, 168, 177, 197	9	x
	Eurytomidae 广肩小蜂科	广肩小蜂	Eurytoma sp.	Parasitoid	128, 197	2	x
	Formicidae 蚁科	盘腹蚁	Aphaenogaster sp.	Predator	85	1	x
	Formicidae 蚁科	侧扁弓背蚁	Camponotus compressus (Fabricius)	Predator	85	1	x
	Formicidae 蚁科	弓背蚁	Camponotus sp.	Predator	85	1	x
	Formicidae 蚁科	沟切叶蚁	Cataulacus sp.	Predator	85	1	x
	Formicidae 蚁科	日本褐蚁	Formica fusca (Linnaeus)	Predator	142	1	x
	Formicidae 蚁科	日本黑褐蚁	Formica japonica (Motschoulsky)	Predator	176	1	x
	Formicidae 蚁科	红蚂蚁	Tetramorium guineense (Bernard)	Predator	85	1	x
	Formicidae 蚁科	诺斯氏铺道蚁	Tetramorium nursei (Bingham)	Predator	85	1	x
	Halictidae 隧蜂科	短颊隧蜂	Halictus simplex (Blüthgen)	Pollinator	144	1	x
	Halictidae 隧蜂科	尖肩淡脉隧蜂	Lasioglossum subopacum (Smith)	Pollinator	144	1	x
	Halictidae 隧蜂科	蓝彩带蜂	Nomia chalybeata (Smith)	Pollinator	144	1	x
	Ichneumonidae 姬蜂科	择捉光背姬蜂	Aclastus etorofuensis (Uchida)	Parasitoid	44	1	x
	Ichneumonidae 姬蜂科	脊颈姬蜂	Acrolyta sp.	Parasitoid	44	1	x
	Ichneumonidae 姬蜂科	间条顶姬蜂	Acropimpla hapaliae (Rao)	Parasitoid	44	1	x
	Ichneumonidae 姬蜂科	稻苞虫弧脊姬蜂	Agrypon (Trichionotus) japonicum (Uchida)	Parasitoid	44	1	(x)		x
	Ichneumonidae 姬蜂科	弧脊姬蜂	Agrypon (Trichionotus) sp.	Parasitoid	44, 45	2	(x)		x
	Ichneumonidae 姬蜂科	铃木弧脊姬蜂	Agrypon (Trichionotus) suzukii (Matsumura)	Parasitoid	44, 180	2	()		x
	Ichneumonidae 姬蜂科	三化螟沟姬蜂	Amauromorpha accepta (Tosquinet)	Parasitoid	42, 44, 50, 63, 168, 180	6	x
	Ichneumonidae 姬蜂科	夹色奥姬蜂	Auberteterus alternecoloratus (Cushman)	Parasitoid	180	1	x
	Ichneumonidae 姬蜂科	负泥虫沟姬蜂	Bathythrix kuwanae (Viereck)	Parasitoid	42, 44, 60, 128, 177	5	x
	Ichneumonidae 姬蜂科	棉铃虫齿唇姬蜂	Campoletis chlorideae (Uchida)	Parasitoid	44, 177	2	x
	Ichneumonidae 姬蜂科	日本瘦姬蜂	Dusona japonica (Cameron) (syn.: Campoplex japonicus)	Parasitoid	45, 200	2				http://www.taxapad.com/local.php?&indexstartGS=38289&taxgroupGS=ichneumonoidea
	Ichneumonidae 姬蜂科	稻毛虫凹眼姬蜂	Casinaria arjuna (Maheshwary et Gupta)	Parasitoid	44, 142	2	x
	Ichneumonidae 姬蜂科	稻苞虫凹眼姬蜂	Casinaria pedunculata (Szépligeti) (syn.: C. colacae)	Parasitoid	87, 176	2	x
	Ichneumonidae 姬蜂科	具柄凹眼姬蜂	Casinaria pedunculata (Szépligeti)	Parasitoid	42, 44, 63, 143	4	x
	Ichneumonidae 姬蜂科	稻纵卷叶螟凹眼姬蜂	Casinaria simillima (Maheshwary et Gupta)	Parasitoid	42, 44, 176	3	x
	Ichneumonidae 姬蜂科	夹色姬蜂	Centeterus alternecoloratus (Cushman)	Parasitoid	42, 44, 50, 176	4		x	x
	Ichneumonidae 姬蜂科	螟蛉悬茧姬蜂	Charops bicolor (Szépligeti)	Parasitoid	28, 42, 44, 45, 60, 63, 87, 142, 168, 177	10	x
	Ichneumonidae 姬蜂科	短翅悬茧姬蜂	Charops brachypterus (Cameron)	Parasitoid	42, 44, 63	3	x
	Ichneumonidae 姬蜂科	刺蛾紫姬蜂	Chlorocryptus purpuratus (Smith)	Parasitoid	42	1	x
	Ichneumonidae 姬蜂科	稻纵卷叶螟黄脸姬蜂	Chorinaeus facialis (Chao)	Parasitoid	30, 44, 45, 60, 142, 167, 168, 183	8	x
	Ichneumonidae 姬蜂科	寮黑瘤姬蜂	Coccygomimus laothoe (Cameron)	Parasitoid	44	1		x	x
	Ichneumonidae 姬蜂科	眼斑介姬蜂	Coelichneumon (Intermedichneumon) ocellus (Tosquinet)	Parasitoid	44	1	(x)		x
	Ichneumonidae 姬蜂科	台湾瘦姬蜂	Diadegma akoense (Shiraki)	Parasitoid	42, 44, 168, 176	4	x
	Ichneumonidae 姬蜂科	粘虫弯尾姬蜂	Diadegma sp.	Parasitoid	44	1	x
	Ichneumonidae 姬蜂科	光背刺姬蜂	Diatora lissonota (Viereck)	Parasitoid	44	1	x
	Ichneumonidae 姬蜂科	斜纹夜蛾刺姬蜂	Diatora prodeniae (Ashmead)	Parasitoid	44, 177	2	x
	Ichneumonidae 姬蜂科	螟蛉刺姬蜂	Diatora sp.	Parasitoid	42, 63, 142	3	x
	Ichneumonidae 姬蜂科	食蚜蝇姬峰	Diplazon laetatorius (Fabricius)	Parasitoid	42	1	x
	Ichneumonidae 姬蜂科	负泥虫墨线姬蜂	Distathma sp.	Parasitoid	44	1	x
	Ichneumonidae 姬蜂科	赭色遏姬蜂	Eccoptosage miniata (Uchida)	Parasitoid	44	1	x
	Ichneumonidae 姬蜂科	斑翅恶姬蜂	Echthromorpha agrestoria (Swederus)	Parasitoid	44	1	x
	Ichneumonidae 姬蜂科	大螟细颚姬蜂	Enicospilus sakaguchii (Matsumura et Uchida)	Parasitoid	44	1	x
	Ichneumonidae 姬蜂科	细颚姬蜂	Enicospilus sp.	Parasitoid	44	1	x
	Ichneumonidae 姬蜂科	刻条细颚姬蜂	Enicospilus striolatus (Townes, Townes et Gupta)	Parasitoid	44	1	x
	Ichneumonidae 姬蜂科	中华钝唇姬蜂	Eriborus sinicus (Holmgren)	Parasitoid	30, 42, 44, 45, 50, 176	6	x
	Ichneumonidae 姬蜂科	大螟钝唇姬蜂	Eriborus terebrans (Gravenhorst)	Parasitoid	42, 44, 45, 50, 63, 142, 176	7	x
	Ichneumonidae 姬蜂科	稻纵卷叶螟红腹姬蜂	Eriborus vulgaris (Morley)	Parasitoid	30, 44, 142, 167	4	x
	Ichneumonidae 姬蜂科		Gambroides javensis (Rohwer)	Parasitoid	180	1	x
	Ichneumonidae 姬蜂科	红足亲姬蜂	Gambrus ruficoxatus (Sonan)	Parasitoid	44, 50	2	x
	Ichneumonidae 姬蜂科	二化螟沟姬蜂	Gambrus wadai (Uchida)	Parasitoid	42, 44, 50	3	x
	Ichneumonidae 姬蜂科	沟姬蜂	Gelis sp.	Parasitoid	44	1	x
	Ichneumonidae 姬蜂科	横带驼姬蜂	Goryphus basilaris (Holmgren) (syn.: G. lemae)	Parasitoid	42, 44, 45, 50, 87, 142, 143, 168, 176	9	x
	Ichneumonidae 姬蜂科	缘斑脊额姬蜂	Gotra marginata (Brulle)	Parasitoid	44	1	x
	Ichneumonidae 姬蜂科	桑蟥聚瘤姬蜂	Gregopimpla kuwanae (Viereck)	Parasitoid	44	1	x
	Ichneumonidae 姬蜂科	稻毛虫花茧姬蜂	Hyposoter sp.	Parasitoid	44	1	x
	Ichneumonidae 姬蜂科	黄带并区姬蜂	Ichneumon (Pterocormus) yumyum (Kriechbaumer) (syn.: I. generosus)	Parasitoid	44	1	(x)		x
	Ichneumonidae 姬蜂科	黑尾姬蜂	Ischnojoppa luteator (Fabricius)	Parasitoid	42, 44, 63, 87, 176	5	x
	Ichneumonidae 姬蜂科	桑蟥聚瘤姬蜂	Iseropus kuwanae (Viereck)	Parasitoid	180	1		x	x	http://taibif.tw/zh/namecode/342367
	Ichneumonidae 姬蜂科	爪哇双脊姬蜂	Isotima javensis (Rohwer)	Parasitoid	44, 63, 87	3				http://www.nbair.res.in/Featured_insects/Isotima-javensis.php
	Ichneumonidae 姬蜂科	双脊姬蜂	Isotima sp.	Parasitoid	44	1	x
	Ichneumonidae 姬蜂科	松毛虫埃姬蜂	Itoplectis alternans (Gravenhorst)	Parasitoid	44	1	x
	Ichneumonidae 姬蜂科	喜马拉雅埃姬蜂	Itoplectis himalayensis (Gupta)	Parasitoid	44	1	x
	Ichneumonidae 姬蜂科	螟蛉瘤姬蜂	Itoplectis naranyae (Ashmead)	Parasitoid	30, 42, 44, 45, 50, 63, 142, 167, 176, 177, 183	11	x
	Ichneumonidae 姬蜂科	稻苞虫埃姬蜂	Itoplectis sp.	Parasitoid	44	1	x
	Ichneumonidae 姬蜂科	负泥虫姬蜂	Lemophagus japonicus (Sonan)	Parasitoid	42, 44, 45	3	x
	Ichneumonidae 姬蜂科	稻切叶螟细柄姬蜂	Leptobatopsis indica (Cameron)	Parasitoid	42, 44, 63, 142, 176, 192	6	x
	Ichneumonidae 姬蜂科	东北缺沟姬蜂	Lissonota mandschurica (Uchida)	Parasitoid	44	1	x
	Ichneumonidae 姬蜂科	螟蛉折唇姬蜂	Lysibia sp.	Parasitoid	42, 44	2	x
	Ichneumonidae 姬蜂科	盘背菱室姬蜂	Mesochorus discitergus (Say)	Parasitoid	42, 44, 63, 87, 128, 142	6	x
	Ichneumonidae 姬蜂科	厕蝇姬蜂	Mesoleptus sp.	Parasitoid	42	1	x
	Ichneumonidae 姬蜂科	斜纹夜蛾盾脸姬蜂	Metopius rufus browni (Ashmead)	Parasitoid	42, 44, 177	3	x
	Ichneumonidae 姬蜂科	东方拟瘦姬蜂	Netelia orientalis (Cameron)	Parasitoid	44, 177	2	x
	Ichneumonidae 姬蜂科	拟瘦姬蜂	Netelia sp.	Parasitoid	42	1	x
	Ichneumonidae 姬蜂科	黑角脸姬蜂	Nipponaetes haeussleri (Uchida)	Parasitoid	44	1	x
	Ichneumonidae 姬蜂科	夜蛾瘦姬蜂	Ophion luteus (Linnaeus)	Parasitoid	42	1	x
	Ichneumonidae 姬蜂科	白环哦姬蜂	Oronotus alboannulatus (Uchida)	Parasitoid	44	1	x
	Ichneumonidae 姬蜂科	趋稻厚唇姬蜂	Phaeogenes sp.	Parasitoid	42, 44, 45, 50, 60, 63, 87, 142, 168, 176, 183	11	x
	Ichneumonidae 姬蜂科	满点黑瘤姬蜂	Pimpla (Coccygomimus) aethiops (Curtis) (syn.: P. parnarae)	Parasitoid	42, 44, 142, 168	4	(x)		x
	Ichneumonidae 姬蜂科	舞毒蛾黑瘤姬蜂	Pimpla (Coccygomimus) disparis (Viereck)	Parasitoid	44	1	(x)		x
	Ichneumonidae 姬蜂科	野蚕黑瘤姬蜂	Pimpla (Coccygomimus) luctuosa (Smith)	Parasitoid	44, 130	2	(x)		x
	Ichneumonidae 姬蜂科	日本黑瘤姬蜂	Pimpla (Coccygomimus) nipponica (Uchida)	Parasitoid	44, 45, 142	3	(x)	x	x
	Ichneumonidae 姬蜂科	黑瘤姬蜂	Pimpla (Coccygomimus) sp.	Parasitoid	44	1	(x)		x
	Ichneumonidae 姬蜂科	中华齿腿姬蜂	Pristomerus chinensis (Ashmead)	Parasitoid	44	1	x
	Ichneumonidae 姬蜂科	齿腿姬蜂	Pristomerus sp.	Parasitoid	42	1	x
	Ichneumonidae 姬蜂科	中华横脊姬蜂	Stictopisthus chinensis (Uchida)	Parasitoid	44	1	x
	Ichneumonidae 姬蜂科	横脊姬蜂	Stictopisthus sp.	Parasitoid	63, 177	2	x
	Ichneumonidae 姬蜂科	螟黄抱缘姬蜂	Temelucha biguttula (Matsumura)	Parasitoid	44, 45, 63, 142, 168	5	x
	Ichneumonidae 姬蜂科	菲岛抱缘姬蜂	Temelucha philippinensis (Ashmead)	Parasitoid	30, 42, 44, 45, 59, 63, 87, 142, 167, 168	10	x
	Ichneumonidae 姬蜂科	纵卷叶螟抱缘姬蜂	Temelucha sp.	Parasitoid	44	1	x
	Ichneumonidae 姬蜂科	三化螟抱缘姬蜂	Temelucha stangli (Ashmead)	Parasitoid	44, 45, 168, 176	4	x
	Ichneumonidae 姬蜂科	粘虫棘领姬蜂	Therion circumflexum (Linnaeus)	Parasitoid	44, 177	2	x
	Ichneumonidae 姬蜂科	红斑棘领姬蜂	Therion rufomaculatum (Uchida)	Parasitoid	44	1	x
	Ichneumonidae 姬蜂科	脊腿姬蜂	Theronia atalantae gestator (Thunberg)	Parasitoid	44	1	x
	Ichneumonidae 姬蜂科	黄侧囊爪姬蜂	Theronia maskeliyae (Cameron)	Parasitoid	44	1	x
	Ichneumonidae 姬蜂科	缺脊囊爪姬蜂	Theronia pseudozebra (Gupta)	Parasitoid	44	1	x
	Ichneumonidae 姬蜂科	稻苞虫黄姬蜂	Theronia sp.	Parasitoid	200	1	x
	Ichneumonidae 姬蜂科	黑纹黄瘤姬蜂	Theronia zebra (Vollenhoven)	Parasitoid	44	1	x
	Ichneumonidae 姬蜂科	黄眶离缘姬蜂	Trathala flavoorbitalis (Cameron)	Parasitoid	39, 42, 44, 50, 87, 167, 176	7	x
	Ichneumonidae 姬蜂科	纵卷叶螟毛眼姬蜂	Trichomma cnaphalocrocis (Uchida)	Parasitoid	44, 180	2	x
	Ichneumonidae 姬蜂科	趋稻毛眼姬蜂	Trichomma sp.	Parasitoid	44	1	x
	Ichneumonidae 姬蜂科	黄足弓脊姬蜂	Triclistus aitkeni (Cameron)	Parasitoid	44	1	x
	Ichneumonidae 姬蜂科	武姬蜂	Ulesta sp.	Parasitoid	44	1	x
	Ichneumonidae 姬蜂科	弄蝶武姬蜂	Ulesta agitata (Matsumura et Uchida)	Parasitoid	44	1	x
	Ichneumonidae 姬蜂科	三化螟圆柄姬蜂	Venturia sp.	Parasitoid	44	1	x
	Ichneumonidae 姬蜂科	稻纵卷叶螟白星姬蜂	Vulgichneumon diminutus (Matsumura)	Parasitoid	42, 44, 60, 142, 168	5	x
	Ichneumonidae 姬蜂科	粘虫白星姬蜂	Vulgichneumon leucaniae (Uchida)	Parasitoid	42, 44, 63, 177	4	x
	Ichneumonidae 姬蜂科	台湾白星姬蜂	Vulgichneumon taiwanensis (Uchida)	Parasitoid	44	1	x
	Ichneumonidae 姬蜂科	无斑黑点瘤姬蜂	Xanthopimpla flavolineata (Cameron)	Parasitoid	30, 44, 59, 63, 87, 167, 176, 183	8	x
	Ichneumonidae 姬蜂科	黑顶黑点瘤姬蜂	Xanthopimpla modesta (Smith)	Parasitoid	44, 142	2	x
	Ichneumonidae 姬蜂科	松毛虫黑点瘤姬蜂	Xanthopimpla pedator (Fabricius)	Parasitoid	42, 44, 50	3	x
	Ichneumonidae 姬蜂科	广黑点瘤姬蜂	Xanthopimpla punctata (Fabricius)	Parasitoid	28, 30, 42, 44, 45, 50, 59, 60, 63, 72, 87, 142, 168, 176, 200	15	x
	Ichneumonidae 姬蜂科	螟黑点瘤姬蜂	Xanthopimpla stemmator (Thunberg)	Parasitoid	30, 44	2	x
	Megachilidae 切叶蜂科	切叶蜂	Megachile spissula (Cockerell)	Pollinator	144	1	x
	Mymaridae 缨小蜂科	二斑阿缨小蜂	Acmopolynema bimaculatum (Subba Rao)	Parasitoid	197	1	x
	Mymaridae 缨小蜂科	缨小蜂	Anagrus flaveolus (Waterhouse)	Parasitoid	45, 85, 113	3	x
	Mymaridae 缨小蜂科	伪稻虱缨小蜂	Anagrus frequens (Perkins) (syn.: A. toyae)	Parasitoid	172, 181, 194	3	x
	Mymaridae 缨小蜂科	长管稻虱缨小蜂	Anagrus longitubulosus (Pang et Wang)	Parasitoid	42, 85, 90, 92, 102, 113, 172, 194	8	x
	Mymaridae 缨小蜂科	稻虱缨小蜂	Anagrus nilaparvatae (Pang et Wang)	Parasitoid	10, 30, 34, 42, 65, 77, 78, 81, 82, 87, 90, 92, 102, 103, 166, 172, 173, 194, 197	19	x
	Mymaridae 缨小蜂科	拟稻虱缨小蜂	Anagrus optabilis (Perkins) (syn.: A. paranilaparvatae)	Parasitoid	65, 82, 85, 87, 92, 102, 103, 113, 172, 194	10	x
	Mymaridae 缨小蜂科	稗稻虱缨小蜂	Anagrus sp.	Parasitoid	30, 45, 63, 85, 113, 172, 194	7	x
	Mymaridae 缨小蜂科	负泥虫缨小蜂	Anaphes nipponicus (Kuwayama)	Parasitoid	60, 197	2	x
	Mymaridae 缨小蜂科	叶蝉柄翅小蜂	Gonatocerus (Lymaenon) longicrus (Kieffer)	Parasitoid	42, 63, 78, 85, 87, 113, 176, 195	8	x
	Mymaridae 缨小蜂科	黑尾叶蝉柄翅小蜂	Gonatocerus (Lymaenon) sp.	Parasitoid	30, 63, 100, 166, 192, 194, 195, 197	8	x		x
	Mymaridae 缨小蜂科	孔雀缨小蜂	Mymar sp.	Parasitoid	65, 194	2	x
	Mymaridae 缨小蜂科	斯里兰卡缨小蜂	Mymar taprobanicum (Ward)	Parasitoid	180, 197	2	x
	Platygastridae 广腹细蜂科	黄柄黑蜂	Platygaster oryzae (Cameron)	Parasitoid	198	1		x
	Platygastridae 广腹细蜂科	稻瘿蚊黄柄黑蜂	Platygaster sp.	Parasitoid	30, 63, 87, 166, 174	5			x
	Pteromalidae 金小蜂科	中国蝽卵金小蜂	Acroclisoides sinicus (Huang & Liao)	Parasitoid	197	1	x
	Pteromalidae 金小蜂科	凹唇尖角金小蜂	Callitula elongata (Thomson)	Parasitoid	197	1	x
	Pteromalidae 金小蜂科	丝尖角金小蜂	Callitula filicornis (Delucchi)	Parasitoid	197	1	x
	Pteromalidae 金小蜂科	黑青小蜂	Dibrachys cavus (Walker)	Parasitoid	175	1	x
	Pteromalidae 金小蜂科	稻苞虫金小蜂	Eupteromalus parnarae (Gahan)	Parasitoid	30, 42, 45, 63, 87, 142, 166, 168	8	x
	Pteromalidae 金小蜂科	短缘类金小蜂	Homoporus apharetus (Walker)	Parasitoid	197	1	x
	Pteromalidae 金小蜂科	短尖蚧金小蜂	Eunotus acutus (Kurdjumov)	Parasitoid	197	1	x
	Pteromalidae 金小蜂科	飞虱卵狭翅金小蜂	Panstenon oxylus (Walker)	Parasitoid	197	1	x
	Pteromalidae 金小蜂科	稻虱食卵金小蜂	Panstenon sp.	Parasitoid	30, 63, 85, 113, 176	5	x
	Pteromalidae 金小蜂科	斑腹金小蜂	Propicroscytus (Obtusiclava) oryzae (Subba Rao)	Parasitoid	63, 87, 174	3	x
	Pteromalidae 金小蜂科	稻缨纹斑腹金小蜂	Propicroscytus (Obtusiclava) sp.	Parasitoid	30	1	x
	Pteromalidae 金小蜂科	金小蜂	Pteromalus sp.	Parasitoid	197	1	x
	Pteromalidae 金小蜂科	赤足俑小蜂	Spalangia rufipes (Huang)	Parasitoid	197	1	x
	Pteromalidae 金小蜂科	短毛斯夫金小蜂	Sphegigaster ciliatuta (Huang)	Parasitoid	197	1	x
	Pteromalidae 金小蜂科	绒茧金小蜂	Trichomalopsis apanteloctenus (Crawford)	Parasitoid	60, 79, 128, 176, 177, 197	6	x
	Pteromalidae 金小蜂科	平背灿金小蜂	Trichomalopsis deplanata (Kamijo et Grissell)	Parasitoid	128	1	x
	Pteromalidae 金小蜂科	稻灿金小蜂	Trichomalopsis oryzae (Kamijo et Grissell)	Parasitoid	128, 176	2	x
	Pteromalidae 金小蜂科	负泥虫金小蜂	Trichomalopsis shirakii (Crawford)	Parasitoid	30, 42, 45, 60, 87, 177	6	x
	Pteromalidae 金小蜂科	金小蜂	Trichomalopsis sp.	Parasitoid	143	1	x
	Scelionidae 缘腹细蜂科	稻苞虫黑卵蜂	Telenomus (Aholcus) parnarae (Wu et Chen)	Parasitoid	30, 42, 63, 143, 166, 200	6			x	http://taibif.tw/zh/namecode/343199
	Scelionidae 缘腹细蜂科	螟黑卵蜂	Telenomus beneficiens (Zehntner)	Parasitoid	191	1			x
	Scelionidae 缘腹细蜂科	二化螟黑卵蜂	Telenomus chilocolus (Wu et Chen)	Parasitoid	30, 42	2			x
	Scelionidae 缘腹细蜂科		Telenomus dignoides (Nixon)	Parasitoid	180	1		x	x
	Scelionidae 缘腹细蜂科	等腹黑卵蜂	Telenomus dignus (Gahan)	Parasitoid	10, 30, 42, 45, 63, 79, 87, 166, 168, 170, 191	11		x	x
	Scelionidae 缘腹细蜂科	稻蝽小黑卵蜂	Telenomus gifuensis (Ashmead)	Parasitoid	30, 45, 87	3			x
	Scelionidae 缘腹细蜂科	长腹黑卵蜂	Telenomus rowani (Gahan)	Parasitoid	30, 42, 63, 87, 166, 168, 191	7		x	x
	Scelionidae 缘腹细蜂科	大螟黑卵蜂	Telenomus sesamiae (Wu et Chen)	Parasitoid	87	1			x
	Scelionidae 缘腹细蜂科	黑卵蜂	Telenomus sp.	Parasitoid	45, 63, 177	3	x
	Scelionidae 缘腹细蜂科	稻蝽沟卵蜂	Trissolcus sp.	Parasitoid	30, 42, 87	3	x
	Trichogrammatidae 赤眼蜂科	毛翅赤眼蜂	Chaetostricha sp.	Parasitoid	30	1	x
	Trichogrammatidae 赤眼蜂科	纹翅赤眼蜂	Lathromeris sp.	Parasitoid	30	1	x
	Trichogrammatidae 赤眼蜂科	长突寡索赤眼蜂	Oligosita shibuyae (Ishii)	Parasitoid	45, 85, 90, 194, 197	5	x
	Trichogrammatidae 赤眼蜂科	稻虱寡索赤眼蜂	Oligosita sp.	Parasitoid	30, 63, 194	3	x
	Trichogrammatidae 赤眼蜂科	褐腰赤眼蜂	Paracentrobia andoi (Ishii)	Parasitoid	30, 42, 45, 63, 78, 82, 85, 87, 101, 113, 194, 195, 197	13	x
	Trichogrammatidae 赤眼蜂科	邻赤眼蜂	Paracentrobia sp.	Parasitoid	30	1	x
	Trichogrammatidae 赤眼蜂科	毛足窄翅赤眼蜂	Prestwichia multiciliata (Lin)	Parasitoid	197	1	x
	Trichogrammatidae 赤眼蜂科	叶蝉寡索赤眼蜂	Pseudoligosita (Oligosita) nephotetticum (Mani)	Parasitoid	30, 85, 100, 113, 166, 194, 195	7	x
	Trichogrammatidae 赤眼蜂科	斯赤眼蜂	Soikiella sp.	Parasitoid	197	1	x
	Trichogrammatidae 赤眼蜂科	拟澳洲赤眼蜂	Trichogramma chilonis (Ishii) (syn.: T. confusum)	Parasitoid	30, 42, 45, 50, 59, 63, 78, 87, 130, 142, 143, 168, 171, 176, 177, 183, 191	16	x
	Trichogrammatidae 赤眼蜂科	短管赤眼蜂	Trichogramma pretiosum (Riley)	Parasitoid	177	1	x
	Trichogrammatidae 赤眼蜂科	舟蛾赤眼蜂	Trichogramma closterae (Pang et Chen)	Parasitoid	180	1	x
	Trichogrammatidae 赤眼蜂科	松毛虫赤眼蜂	Trichogramma dendrolimi (Matsumura)	Parasitoid	30, 42, 142, 168, 176, 177, 197	7	x
	Trichogrammatidae 赤眼蜂科	粘虫赤眼蜂	Trichogramma evanescens (Westwood)	Parasitoid	180, 177	2	x
	Trichogrammatidae 赤眼蜂科	稻螟赤眼蜂	Trichogramma japonicum (Ashmead)	Parasitoid	10, 30, 42, 45, 50, 59, 60, 63, 78, 87, 142, 143, 166, 168, 169, 170, 176, 183, 190, 191, 197	21	x
	Trichogrammatidae 赤眼蜂科	粘虫赤眼蜂	Trichogramma leucaniae (Pang et Chen)	Parasitoid	180	1	x
	Trichogrammatidae 赤眼蜂科	玉米螟赤眼蜂	Trichogramma ostriniae (Pang et Chen)	Parasitoid	180	1	x
	Trichogrammatidae 赤眼蜂科	赤眼蜂	Trichogramma sp.	Parasitoid	39, 194	2	x
	Trichogrammatidae 赤眼蜂科	肿棒赤眼蜂	Tumidiclava sp.	Parasitoid	30	1	x
(Strepsiptera) 捻翅目	Elenchidae 跗蝙科	稻虱跗蝙	Elenchus japonicus (Esaki et Hashimoto)	Parasitoid	45, 63, 85, 87, 179	5	x
	Halictophagidae 栉蝙科	二点栉蝙	Halictophagus bipunctatus (Yang)	Parasitoid	63	1	x
References
1. Qi, H. H. et al. Rhythm of rice leaf folder (Cnaphalocrocis medinalis) to the searchlight trap. Sci. Agric. Sin. 47, 4436-4444 (2014).
2. Shen, H. M. et al. Analysis on the immigration process and source population of the rice leaf roller (Cnaphalocrocis medinalis Guenée) at Funing County in Southeast of Yunnan Province, China. Chin. J. Rice Sci. 28, 427-434 (2014). 3. Jiang, S. L. et al. Assessment on economic-yield loss caused by key pests of rice in paddy fields of Shandong Province-a case in Tancheng County. Biol. Disaster S…
3. Jiang, S. L. et al. Assessment on economic-yield loss caused by key pests of rice in paddy fields of Shandong Province-a case in Tancheng County. Biol. Disaster Sci. 37, 20-25 (2014).
4. Li, S. J. Identification and control method of Lissorhoptrus oryzophilus Kuschel. J. Agric.Catastrophol. 4, 10-12 (2014).
5. Dong, K. et al. Dynamics and combined injuries of main pest species in rice cropping zones of Yunnan, Southwest China. Chin. J. Appl. Ecol. 25, 201-210 (2014).
6. Chen, X., Liu, W. C., Zhu, J. S., Zhang, X. Y. & Zhai, B. P. Climatic factors influencing the 2003 outbreak of Cnaphalocrocis medinalis in China. Chin. J. Appl. Entomol. 50, 615-621 (2013).
7. Tan, J. Characteristics and prevention measures of 'two migration' pests in Huangjiang County. Mod. Agric. Sci. Technol. 133 (2013).
8. Xia, H. X., Zhao, F. R., Liu, W. X., Tang, Q. W. & Wang, Q. L. The regulation and prevention strategy of Cnaphalocrocis medialis in Gaochun Disaster. Biol.Disaster Sci. 36, 423-426 (2013).
9. Han, L. H. et al. Target resistance and non-target effect of two transgenic Bt rice lines in Zhejiang field. Acta Agric. Zhejiangensis 25, 1304-1308 (2013).
10. Wang, K. X. et al. Comparative studies on arthropod community structure characteristics between ecological rice paddies and conventional rice paddies. Plant Protect. 39, 31-35 (2013).
11. Qi, G. J., Wang, Z., Lan, R. Q. & Lv, L. H. Occurrence and population characteristics analysis of Cnaphalocrocis medinalis (Guenée) in rice growing region in northern Guangdong Province. Chin. J. Rice Sci. 27, 177-183 (2013).
12. Yin, Y. Q. et al. The occurrence characteristics and population dynamics of Cnaphalocrocis medianalis in Yunnan Province. Chin. J. Appl. Entomol. 50, 608-614 (2013).
13. Long, Y. et al. Application and study of frequency-vibrancy pest-killing lamp during insect pest management in rice. Chin. Agric. Sci. Bull. 28, 216-220 (2012).
14. Jiang, W. et al. Rice striped stem borer, Chilo suppressalis (Lepidoptera: Pyralidae), overwintering in super rice and its control using cultivation techniques. Crop Protect. 30, 130-133 (2011).
15. Sui, H. et al. Occurrence dynamics of migratory pest insects Cnaphalocrocis medinalis and Sogatella furcifera in transgenic Bt rice field in Xing'an County of Guangxi Province. Chin. J. Appl. Entomol. 22, 3021-3025 (2011).
16. Zhang, D. Z., Zou, X. Y. & Chen, H. Efficacy of Jiaduo Smart Pest Forecast Lamp for rice pest monitoring and the suggestions for improvement. Wuyi Sci. J. 104-109 (2011).
17. Xu, X. L. et al. Field evaluation of effects of transgenic cry1Ab/cry1Ac, cry1C and cry2A rice on Cnaphalocrocis medinalis and its arthropod predators. Sci. Sin. Vitae 41, 1095-1104 (2011).
18. Gao, S. H., Zhao, C. M., Li, S. F., Ji, Z. X. & Shao, Y. Y. Population dynamics of main pests and natural enemies in transgenic BADH rice. J. Hebei Normal Univ. Sci. & Technol. 24, 27-31 (2010).
19. Liang, Z. L., Qi, G. J., Zhang, X. Y., Huang, X. F. & Gan, N. Dynamics and population characteristics of Cnaphalocrocis medinalis in early rice field in Yongfu County, Guangxi, in 2008. Chin. Bull. Entomol. 46, 394-398 (2009).
20. Gao, S. H., Gi, Z. X., Zhao, C. M., He, Q. Y. & Yan, J. Study on arthropod community structures of transgenic BADH rice. J.Agric. Univ. Hebei 31, 78-82 (2008).
21. Hu, Q. Y. et al. Effect of pest resistant transgenic rice on arthropod community diversity in Fujian Province. Chin. J. Eco-Agriculture 15, 120-123 (2007).
22. Jiang, J., Liao, Y., Chen, S. & Li, G. Study on population dynamics of rice insect pest and natural enemies in the late rice fields of Jianghuai areas. Proc. Anhui Mod. Agric. PhD Tech. Forum. pp. 86-89 (2007)
23. Jiang, J. Q., Liao, Y., Chen, S. R. & Li, G. T. Dynamics of insect pest and natural enemy communities in early paddy fields in the Yangtze-Huaihe area. J. Anhui Agric. Univ. 33, 337-342 (2006).
24. Jiang, J. Q., Liao, Y., Li, G. T., Chen, L. & Zha, Y. B. Dynamics of insect pest and natural enemy communities in middel-season paddy fiels in the Yangtze-Huaihe area. Acta Agric. Univ. Jiangxiensis, 354-358 (2006).
25. Cai, W. L., Shi, S. B., Yang, C. J. & Peng, Y. F. Difference of arthropod communities in Bt rice paddies under different cropping patterns. Acta Entomol. Sin. 48, 537-543 (2005).
26. Yang, X., Hu, X. D., Wu, B. L. & Tian, Y. The pest control by Jiaduo trapping lamps installation in the high quality rice planting areas. Guizhou Agric. Sci. 32, 47-49 (2004).
27. Zhong, W. Y., Ren, Z. M., Tan, Y. K. & Li, G. N. Application of 'Jiaduo' mark luring-moth lamp with frequency-vibration on paddy. Hunan Agric. Sci. 45-48 (2004).
28. Chen, Q., Zhang, S., Lv, L., Yang, X. Guo, J. Studies on the composition of the anthropod community in Xa21 transgenic paddy field. Plant Insect Pest Manag. 202-209 (2004)
29. Wei, W. & Chen, J. C. Application effects of frequency trembler grid lamp in rice production. Guangxi Plant Protect. 9-13 (2003).
30. Xu, D. M. et al. Investigation on arthropod species in paddy fields. J. Northwest A&F Univ. (Nat. Sci. Ed.) 31, 101-105 (2003).
31. Gu, D. X., Q, Z. W. & Zhang, G. R. Spiders community structure and nutrition in paddy. The entomological society of China: Innovation and development of Entomology. 199-206 (2002).
32. Gu, D., Zhang, W. & Zhang, G. Dominant species of spiders in rice fields of Guangdong, Fujian and Hainan Provinces. Acta Arachnologica Sin. 11, 43-47 (2002).
33. Liu, Y. F., Zhang, G. R., Gu, D. X. & Wen, R. Z. Enzyme-linked immunosorbent assay used to detect the food relationships of the arthropods in paddy fields. Acta Entomol. Sin. 45, 352-358 (2002).
34. Zheng, Y. M. et al. Dynamic analysis on the species and population composition of main pests and their natural enemies in double cropping rice area of agro-ecosystem in small watersheds of North Fujian. Fujian J. Agric. Sci. 148-155 (1998).
35. Wu, J. C., Lu, Z. Q., Yang, J. S. & Shu, Z. L. Habitat niche and predation effect of natural enemies of insect pests in paddy field. Acta Entomol. Sin. 36, 323-331 (1993).
36. You, M. S. & Wu, Z. F. The structure and dynamics of arthropod communities in rice fields in the suburbs of Fuzhou. J. Fujian Agric. Coll. 21, 56-62 (1992).
37. Wu, J. C. Preliminary study on interspecific interaction of predators in paddy fields. J. Jiangsu Agric. Coll. 12, 47-55 (1991).
38. Zhang, B. W., Lin, B. Y. & Zou, Y. D. Study on spatial distribution pattern and sampling methods of the rice case worm, Chaphalocrocis medinalis. J. Anhui Agric. Coll. 285-289 (1989).
39. Zhang, X. X., Geng , J. G., Gu, H. N. & Wang, X. Forecasting model for population life-system of rice-leaf roller, Cnaphalocrocis medinalis Guenée. Acta Ecol. Sin. 8, 18-26 (1988).
40. Zhang, S. M. Faunal analysis of the rice harmful insects in China. Acta Agric. Univ. Jiangxiensis 27-32 (1986).
41. Zhang, S. Faunal analysis of the rice harmful insects in China. Acta Agric. Univ. Jiangxiensis 1-6 (1985).
42. Zhao, Z. M. A preliminary survey of the parasitic hymenopterous community in rice fields in Chongqing Bei-bei. Nat. Enemies Insects 8, 125-136 (1986).
43. Wu, J. C. & Zhang, X. Y. The spatial distribution pattern of the rice leaf roller Cnaphalocrocis medinalis Guenée and its application. J. Nanjing Agric. Univ., 28-35 (1985).
44. He, J. H. A checklist of Ichneumonflies parasitic on rice pests from China (Hymenoptera: Ichneumonidae). Acta Agric. Zhejiangensis 10, 77-110 (1984).
45. Chen, C. M. Research on the dynomic of insect communities in the fields in Changsha. J. Hunan Agric. Coll., 1, 47-56 (1982).
46. Liao, Y. L. et al. Determine on the species and spatial pattern of the rice borer in paddy field in Guangzhou. J. Environ. Entomol. 36, 501-506 (2014).
47. Zhu, J., Zhu, Z. F., Guo, P. Z., Zhou, G. B. & Yang, H. Y. Study on the evolution of occurrence and damage law of stem bore population in Changde rice area. J. Anhui Agric.Sci. 36, 5930-5934 (2008).
48. Liu, G. H., Zeng, L., Liang, W. G. & Zhang, M. X. New trend of component, occurrence and damage of rice stem borers in Guangdong Province. J. South China Agric. Univ. 27, 41-43 (2006).
49. Zhao, S. & Wu, Z. Study on the niche of three species of rice stem borers. Transaction Ecol. Soci. Chin. Youths. 2, 244-248 (1992).
50. She, G. & He, R. R. Field survey on parasites of rice stem borer in Chengdu, Sichuan Province. Chin. J. Biol. Control 4, 6-9 (1988).
51. Jiang, C. X., Qi, H. H., Yang, X. L., Zhang, Y. H. & Cheng, D. F. Using vertical pointing search light trap to monitor the population dynamics of Cnaphalocrocis medinalis Guenée. Acta Phytophylacica sinica 38, 193-201 (2011).
52. Zhang, Z. F. et al. Effects of four different agricultural prevention and control measures on rice yellow stem borer Tryporyza incertulas (Walker) (Lepidoptera: Pyralidae). Acta Ecol. Sin. 33, 7173-7180 (2013).
53. Li, Y. Occurrence regulation and control techniues of Parnara guttata Bremer et Grey. in Wuchuan. Tillage and Cultivation, 68-69 (2014).
54. Ke, H. Y. et al. A preliminary investigation of the insect communities and their structures under the lamp in rice field in the northwest of Zhejiang Province. Chin. Agric. Sci. Bull. 30, 280-285 (2014).
55. Cheng, X. S., Liu, H. & Zhao, Z. M. Study on the community structure of arthropod animals and weeds in broad casting seedling fields of rice. J. Southwest Agric. Univ. (Nat. Sci.) 27, 847-850 (2005).
56. Luo, W. G. Research on spatier pattern of the parcel of rice skipper and it's sampling method. Southwest China J. Agric. Sci. 3, 65-71 (1990).
57. Jia, Y. B. Study on Mycalesis gotama Moore. J. Agric. Catastrophol. 2, 1-3 (2012).
58. Zhang, L. Y. & Zeng, L. Observation on the biology and habits of two rice satyr butterflies in Kwangtung Province. Nat. Sci. J. Hainan Univ. 4, 5-13 (1986).
59. Guan, S. & Liang, G. Population dynamics of Narango aenescens Moore. Insect Ecol. 253-255
60. You, M. S. & Pang, X. F. Trophic relations of arthropod community in paddy fields. Chin. J. Appl. Ecol. 4, 278-282 (1993).
61. Huang, D. C. & Liang, G. W. Interspecific covariant among upper dominant species groups of arthropods between organic rice paddy and CK rice paddy. Guangdong Agric. Sci. 9-11 (2010).
62. Li, T. & Yi, Y. M. Survey on the bag species of hybird rice and its control effect trial. Hunan Agric. Sci. 49-51 (2003).
63. Sun, Z. H., Qiu, N. Z., Wu, Y. X., Lin, X. L. & Yang, Q. D. Report of investigations on natural enemies of rice insect pests in Guangzhou area. Nat. Enemies Insects, 21-30 (1980).
64. Qi, H. H. et al. Rhythm of rice planthoppers and Cyrtorhinus lividipennis to the searchlight trap. Acta Phytophylacica Sin. 41, 277-284 (2014).
65. Ma, M. Y., Peng, Z. P., Wu, S. W. & Liu, J. Effects of cultivation methods of late rice on planthoppers and their natural enemies in Hunan Province. Plant Protect. 40, 152-158 (2014).
66. Wang, W. J., Wang, R. L., Yu, F. L., Han, L. Z. & Chen, F. J. Population dynamics of the predator, Cyrtorhinus lividipennis in transgenic Bt rice fields. Chin. J. Appl. Entomol. 51, 1173-1183 (2014).
67. Lin, Y. et al. The dominant species of predatory natural enemies of three kinds of planthoppers and impact of pesticides on natural enemies in paddy field. Acta Ecol. Sin. 33, 2189-2199 (2013).
68. Wan, N. F., Ji, X. Y., Jiang, J. X. & Huang, K. H. Effect of retaining grass on rice field ridges on rice planthoppers and the diversity of natural enemies of rice pests in rice fields. Chin. J. Appl. Entomol. 49, 1604-1609 (2012).
69. Wang, Z., Yang, H., Wang, X. J. & Jin, D. C. Population dynamics of Cyrtorhinus lividipennis (Reuter) in karst rice-planting areas in Guizhou. Chin. J. Biol. Control 27, 464-469 (2011).
70. Zhong, P. S., Wu, Y. Q. & Zhong, Z. F. Dynamics investigation of major natural enemies in organic rice fields. Southwest China J. Agric. Sci. 23, 1107-1110 (2010).
71. Jiang, M. H., Tu, L. M., Zheng, X. F. & Chen, L. Study on the predators of rice planthopprs and their predation capacity. Anhui Agric. Sci. Bull. 15, 120-121 (2009).
72. Zhong, P. S., Liang, W. G. & Zeng, L. Population dynamics of brown planthopper, Nilaparvata lugens, and effects of natural enemies in organic rice field. Chin. Bull. Entomol. 45, 384-388 (2008).
73. Lv, Z. X., Yu, X. P., Heong, K. L. & Hu, C. Dynamics of predators in rice canopy and capacity of natural control on insect pests in paddy fields with different nitrogen regimes. Acta Phytophylacica Sin. 33, 225-229 (2006).
74. Zheng, X. S. et al. Effect of Nitrogenous fertilizers and insecticides on biodiversity, the planthoppers and their natual enemies in rice fields. Proc. Ann. Conf. China Soc. Plant Prot. pp. 216-220 (2006).
75. Wang, Z. Preliminary study on predacity natural enemies community structure of winter rice pests in Dongting Lake Plain. Hubei Agric. Sci. 86-88 (2002).
76. Feng, L. P. et al. Studies on main natural enemies of the rice brown planthopper and effect of pesticide on natural enemies. Nat. Enemies Insects 21, 55-60 (1999).
77. Ding, L. C., Ji, J. M. & Zheng, Y. M. Field surveys of the natural enemy population dynamics of rice planthoppers in double-harvest rice area of Pucheng County. Jiangxi Plant Protect. 22, 21-22 (1999).
78. Wang, H. C., Chen, M. G., Peng, H. Z. & Hu, Y. Investigation on population of natural enemy of rice planthopper in Guizhou. Guizhou Agric. Sci. 35-39 (1995).
79. Jiang, J. W. et al. Study on the combining ability of the plant characters and their correlations in maize. Acta Agric. Univ. Henanensis 28, 344-349 (1994).
80. Liu, H. G. et al. Studies on the ecological niche width and overlap of the populations between the rice plant hopper and their predaceous nature enemies. J. Fujian Acad. Agric. Sci. 5, 7-13 (1990).
81. Wu, Z, Yan, Y. & Zhao S. Studies on the population dynamic simulation of brown planthopper. J. Fujian Agric. Coll. 19, 115-122 (1990).
82. Ding, Z. Z. et al. Natural Enemies and their control effect on the BPH in Taihu lake rice district, Jiangsu Province. Jiangsu J. Agric. Sci. 4, 37-42 (1988).
83. Ye, Z. X. & Wang, D. D. Composition and dynamics of the spider fauna in paddies of Jiangxi Province. Chin. J. Biol. Control 3, 11-14 (1987).
84. Luo, X. N. & Zhuo, W. X. Studies on the relationships of population fluctuation between rice planthoppers and natural enemies and natural control effects. Nat. Enemies Insects 8, 72-79 (1986).
85. Luo, X. N., Zhuo, W. X. & Gong, J. X. A preliminary survey of the natural enemies of rice planthoppers. J. Fujian Agric. Coll. 13, 107-118 (1984).
86. Liu, Y. F., Gu, D. X. & Zhang, G. R. An investigation of species of predatory arthropods in paddy ecosystems. Nat. Enemies Insects 24, 145-153 (2002).
87. Huang, Z. S., Chen, Y. J., Chen, Z. F. & Li, D. W. Notes on the natural enemies of rice insect pests in Ling-shang, Hainan, China. Nat. Sci. J. Hainan Univ. 8, 36-46 (1988).
88. Hao, S. G., Zhang, X. Y. & Cheng, X. N. Vertical distribution and quantitative dynamics of dominant functional groups of arthropod community in rice fields and estimation of natural enemy effects. Chin. J. Appl. Ecol. 11, 104-108 (2000).
89. Chen, B., Liu, Q. K., Gong, X. W. & Meng, G. L. Study on the effect waterlogging on the niches of rice planthoppers and their arthropod natural enemies. Acta Arachnologica Sin. 10, 48-54 (2001).
90. Zheng, Y. M., Chen, Y. H., Li, B. J., Ji, J. M. & Yang, W. Q. Effect of three insecticides on the populations of rice planthoppers and their natural enemies. Fujian Agric. Sci. Technol. 19-20 (1997).
91. Zhu, M. L. & Li, J. Immigration, reproduction and damage of Nilaparvata lugens in single season rice region of Taihu. China Plant Protect. 34, 64-70 (2014).
92. Zhang, X. Y. et al. Research progress of controlling action of parasitoids on rice planthoppers. J. Environ. Entomol.36, 1025-1032 (2014).
93. Li, X. Z., Li, S. S., Wang, J. G., Liu, W. & Xu, Z. H. Temporal dynamics of Nilaparvata lugens and Sogatella furcifera population structure in late rice fields. Acta Agric. Univ. Jiangxiensis 36, 1036-1041 (2014).
94. Liu, T. L., Jin, D. C. & Yang, H. The comparative research of regional occurrence of the brown planthopper, Nilaparvata lugens (Stål) in Guizhou Province. J. Mt. Agric. Biol. 32, 203-208 (2013).
95. Liu, E. L., Tao, M. & Li, Q. Study on dynamics of rice planthopper population in different planting environment rice fields. J. Yunnan Agric. Univ. 27, 658-664 (2012).
96. Jiang, C. X., Wu, J. J., Qi, H. H., Zhang, Y. H. & Cheng, D. F. Occurrence dynamics and trajectory analysis of Nilaparvata lugens in Xing'an, Guangxi Acta Phytophylacica Sin. 39, 523-530 (2012).
97. Peng, Z. P., Ma, M. Y., Fu, Q., Li, Y. B. & Deng, L. F. Occurence of the brown planthopper in Hunan Province in recent years. Plant Protect. 38, 147-151 (2012).
98. Jiao, X. G., Cui, X. H. & Zhang, G. A. Effects of transgenic Bt rice on population dynamics of non-target insect pests in rice field. Chin. Bull. Entomol. 43, 774-777 (2006).
99. Wang, H. Q., Yan, H. M. & Yang, H. M. Preliminary studies on the community strucure of paddy field spiders in China. Acta Arachnologica Sin. 8, 95-105 (1999).
100. Yu, X. P., Hu, C. & Heong, K. L. Population dynamics of delphacids and cicadellids and relationship with their natural enemies in rice ecosystem. Bull. Sci. Technol. 13, 2-7 (1997).
101. Wang, H. Q., Yan, H. M. & Yang, H. M. Study on interaction relationship between spider and planthopper, and its utilization. Acta Arachnologica Sin. 1, 23-33 (1992).
102. Li, B. C. & He, J. X. The investigation of fluctuation on numbers of three species of mymaridae parasiting the eggs of planthoppers and theri protection and utilization. Nat. Enemies Insects 13, 156-161 (1991).
103. Xu, G. M. & Cheng, X. N. Studies on the potential of two mymarid parasites in controlling rice planthoppers. Chin. J. Biol. Control 4, 102-105 (1988).
104. Hu, G. et al. Rice planting systems, global warming and outbreaks of Nilaparvata lugens (Stål). Bull. Entomol. Res. 101, 187-199 (2011).
105. Hu, S. J. et al. Diversity of planthoppers associated with the winter rice agroecosystems in southern Yunnan, China. J. Insect Sci. 12, 29 (2012).
106. Hu, S. H., Zhang, J. & Zhang, Q. B. Occurrence regularity of Lissorhoptrus oryzophilus Kuschel in Miluo City and its control strategy. Hunan Agric. Sci. 42-44 (2014).
107. Xue, W. P., Jin, D. C. & Yang, H. The comparative research of light-traps population dynamics of white-backed planthopper, Sogatella furcifera (Horvath) in Guizhou, China. J. Environ. Entomol.36, 487-493 (2014).
108. Chen, J. Z., Ding, L. W., Yang, L. W. & Dai, Y. T. Occurrence factor analysis of the main damaging generation of Sogatella furcifera on rice plants and prediction model of occurrence amount. Plant Protect. 40, 149-153 (2014).
109. Zhao, X. Q. et al. The occurrence characteristics and population dynamics of Sogatella furcifera (Horvath) in Yunnan Province. Chin. J. Appl. Entomol. 51, 516-524 (2014).
110. Diao, Y. G. et al. Analysis on population fluctuation and properties of the white-backed planthopper in Huizhou in 2009. Acta Ecol. Sin. 32, 2872-2882 (2012).
111. Wu, J. J. et al. Occurrence dynamics and trajectory analysis of the white-backed planthopper, Sogatella furcifera, in Xing'an of Guangxi Municipality in 2011. Plant Protect. 38, 51-57 (2012).
112. Guo, Y. J. et al. Characteristics of the species richness and abundance of predators and preys in the arthropod community of three rice ecosystems in China. Chin. J. Biol. Control 10, 157-161 (1994).
113. Luo, X. N. & Zhuo, W. X. Investigations on the bionomics and utilization of mymarid egg-parasites of rice planthoppers. J. Fujian Agric. Coll. 44-60 (1980).
114. Lu, Z. B. et al. Impacts of transgenic cry1Ab/vip3H+epsps japonica rice on the population dynamics of its non-target herbivores, rice leafhoppers, under field conditions. Acta Entomol. Sin. 56, 1275-1285 (2013).
115. Liu, Y. F. et al. Effects of and ecological safety insect-resistant cry1Ac/sck transgenic rice on key non-target pest in paddy fields. Sci. Agric. Sin. 40, 1181-1189 (2007).
116. Yan, H. M. Community ecology spiders in rice field in Southwest China. J. Nat. Sci. Hunan Normal Univ. 14, 78-83 (1991).
117. Lei, X. F., Liu, Y. Q., Zeng, Y. L., Tan, Y. Q. & Peng, B. Observation on the generation of Callitettix versicolor Fabricius. Plant Protect. Technol. Extension 22, 6-7 (2002).
118. Huang, J., Fu, J. W. & Ye, L. B. The biology of whitefly, Aleurocybotus indicus, and its parasite from Fujian Province. Entomol. J. East China 5, 33-39 (1996).
119. Li, Z. Y., Yang, H., Lai, F. X., Fu, Q. & Hu, Y. Occurrence and population dynamics of Chironomids in early-season rice fields. Rice Sci. 18, 136-141 (2011).
120. Wang, H. D., Xu, Z. H., Feng, Z. Q., Xu, F. S. & Wu, X. Y. The occurrence, damage and action threshold of Chinese rice grasshopper, Oxya chinensis, in rice field. Acta Phytophylacica Sin. 34, 235-240 (2007).
121. Zhang, Y. X. et al. Research progress on ecology of rice water weevil. China Plant Protect. 34, 58-62 (2014).
122. Yang, S. X., Yang, H., Zhang, J. C., Wu, J. L. & Wang, H. Population occurrence of rice water weevil (Lissorhortrus oryzophilus Kusche) in Shaanxi. Acta Agric. Boreali-occidentalis Sin. 23, 108-112 (2014).
123. He, Y. F. et al. Spatial distribution type of Lissorhoptrus oryzophilus larva on rice roots. Southwest China J.Agric.Sci. 26, 1006-1008 (2013).
124. Yu, Z. W. et al. Occurrence law and management measures of rice water weevil Lissorhoptrus oryzophilus Kuschel in Tongcheng, Anhui Province. J. Shanxi Agric. Sci. 37, 65-69 (2009).
125. Fang, H. W. et al. Bionomics of Lissorhoptrus oryzophilus in Tongcheng, Anhui Province. Entomol. Knowledg. 40, 546-549 (2003).
126. Zhai, B. P., Shang, H. W., Cheng, J. A. & Zheng, X. H. Constitution of the autumn population of rice water weevils in double cropping rice area of Zhejiang Province, China. Acta Phytophylacica Sin. 26, 193-196 (1999).
127. Zhai, B. P. et al. Population dynamics of rice water weevil in double rice cropping area of Zhejiang Province, China. Sci. Agric. Sin. 30, 24-30 (1997).
128. Chen, Q. X. First report of the investigation of pupal parasitoids of Oulema oryza in Northern Jiangxi Province. Nat. Enemies Insects 16, 97-99 (1994).
129. Zhao, S. X. & Wu, Z. F. Studies on the spatial distribution pattern of the larvae of rice leaf beetle and its practical application. J. Fujian Agric. Coll. 14, 203-210 (1985).
130. Shen, X. C. Influence of natural enemies on the abundance of rice leafroller. Nat. Enemies Insects 8, 80-83 (1986).
131. Jiang, J. Q., Liao, Y., Chen, S. R. & Li, G. T. Similarity of insect pest-natural enemy communities of different rice types and development stages in the Yangtze-Huaihe region of Anhui Province. J. Anhui Agric. Univ. 33, 209-212 (2006).
132. Wang, Z. Y. Species and distribution of Staphylinidae on rice field in Guangxi. Southwest China J. Agric. Sci. 3, 75-80 (1990).
133. Zhang, D., Yang, G. & Zheng, Z. Comparison of cytochrome b gene sequences and phylogenetic analysis of Partial Libellulidae (Odonata: Anisoptera). J. Ningxia Univ. (Nat. Sci. Ed.) 29, 161-165 (2008).
134. Jiang, J. Q. et al. Utilization of the ecologic methods to control Chlorops oryzae Matsumura. Entomol. J. East China 7, 100-105 (1998).
135. Zhang, Q. L. et al. Exposure degree of important non-target arthropods to Cry2Aa in Bt rice fields. Chin. J. Appl. Ecol. 24, 1647-1651 (2013).
136. Qin, H. G., Ye, Z. X., Li, H. & Luo, R. H. Studies on natural population parameters of Hydrellia sasakii. Chin. J. Rice Sci. 11, 103-106 (1997).
137. Li, Z. Y., Yang, H., Lai, F. X., Fu, Q. & Hu, Y. Occurrence and population dynamics of chironomid midges in early rice field. Chinese Bulletin of Entomology. 6, 1760-1766 (2013)
138. Wei, Z. Y. & Chen, G. H. Technical regulation of Orseolia oryzae monitoring and integrated control against Orseolia oryzae. Biol. Disaster Sci. 37, 264-267 (2014).
139. Wu, F. H. Field growth and decline law of rice gall midge and its prevention and control in Leizhou Peninsula. Guangdong Agric. Sci. 66-67 (2013).
140. Ye, Y. F. The observation on the seasonal fluctuation in numbers of Orseoia oryzae, due to the light trap. Entomol. J. East China 15, 284-287 (2006).
141. Shi, N. P., Chen, Z., Xiao, H. G. & Lin, S. L. A technical studies on cropping system reform to prevent rice gall midge for rice in red soil area. Fujian J. Agric. Sci. 168-173 (1998).
142. Song, H. Y. A preliminary study on the natural enemies of rice leaf roller (Cnaphalocrocis medinali Guenee). J. Hunan Agric.Coll. 73-81 (1983).
143. Xie, M. A field survey on the parasitoids of rice hesperiids in Shaxian County, Fujian Province. Chin. J. Biol. Control 9, 19-22 (1993).
144. Pu, D. Q. et al. Flower-visiting insects and their potential impact on transgene flow in rice. J. Appl. Ecol. 51, 1357-1365 (2014).
145. Liu, Y. F., Gu, D. X. & Zhang, G. R. The community dynamics of predatory arthropods in both weed habitat and paddy field from a double cropping paddy in Guangdong. Acta Entomol. Sin. 46, 591-597 (2003).
146. Li, S., Liu, H. & Zhou, S. Spider species composition and population dynamic in double rice crop agro-ecosystem. China Proc. Integr. Pest Manag. 234-240 (1996).
147. Li, J. Q. et al. A preliminary investigation of animal community in paddy field and spider resources on farmland in Chongqing. J. Southwest Agric. Univ. 23, 312-316 (2001).
148. Lu, X., Yan, H., Zhu, Z., Shi, G. & Wang, H. Studies on the structure and diversity of the wolf spider subcommunity in paddy fields of China. Acta Sci. Nat. Univ. Normalis Hunanensis 25, 76-81 (2002).
149. Yao, Y., Wu, C. H. & Si, Y. B. Response of arthropod community in rice field to soil ameliorates. Chin. J. Eco-Agriculture 19, 372-376 (2011).
150. Wang, H. Q. & Shi, G. B. Studies on the dominant species and the contributing factors of paddy field spiders in China. Acta Arachnologica Sin. 11, 85-93 (2002).
151. Liu, Z. L. et al. The dispersal patterns of predators between single-season rice fields and the neighboring non-rice habitats, and its application in conserving natural enemies of rice pests. Acta Agric. Zhejiangensis 11, 344-348 (1999).
152. Zhang, W. Q., Zhang, G. R. & Gu, D. X. Biological control of rice planthopper by habitat manipulation and arthropod predators in Dasha township. Acta Ecol. Sin. 18, 61-66 (1998).
153. Yan, H. M., Wang, H. Q., Yang, H. M. & Hu, Z. Q. Contributions of biocontrolling insect pests by spiders to improve the rice-based ecosystems. Life Sci. Res. 1, 65-71 (1997).
154. Shi, G. S. & Zhang, X. Y. Character and structure of spider community in single rice cropping' field-diversity, dominance, ordination and cluster. Chin. J. of Rice Sci. 5, 114-120 (1991).
155. Wu, J. C. & Pang, X. F. Mathematical model for predation of natural enemy complex and its application to forecasting population of the brown planthopper (Nilaparvata lugens Stål). Acta Ecol. Sin. 11, 139-146 (1991).
156. Wang, H. Q. A research on the protection and utilization of paddy field spiders to control insect pests. Acta Phytophylacica Sin. 10, 225-230 (1983).
157. Zhang, Y. & He, B. A primilinary study of the spider populaiton in the paddy field ecosystem. Acta Phytophylacica Sin. 8, 101-110 (1981).
158. Meng, G. L., Yu, H. Z. & Gong, X. W. Spider species and their ecological niche differentiation in watery and water-logging paddy fields. J. Hubei Agric. Coll. 22, 390-393 (2002).
159. Luo, S. P., Zhang, Y. Q. & Huang, S. S. The niches of rice planthopper and its major predatory arthropod in different resistant paddy fields. J. South China Agric. Univ. 27, 37-40 (2006).
160. Li, M. T. Occurrence Regularity and Control Method of Cnaphalocrocis medinalis Guenée in the Suburb of Shanghai. Journal of Agricultural Catastrophology 4, 1-3, 7 (2014).
161. Chen, W. B., Liu, F. J., Lin, S. & You, M. S. Effects of insect-resistant hybrid rice on bionomical characteristics of Tetragnatha nitens. Entomol. J. East China 16, 13-17 (2007).
162. Yu, Z. J. & Wang, H. Q. The relationship between the dominant species of micryphantid spiders in paddy field and environmental conditions. Acta Phytophylacica Sin. 20, 7-12 (1993).
163. Liu, W. H. Establishment of rice predatory arthropod food web. J. Xiangtan Normal Univ. (Nat. Sci. Ed.) 31, 56-59 (2009).
164. Lin, G. L., Liu, F. & Hu, J. S. The occurrence of the dryinids in rice fields in Jiangsu Province. J. Jiangsu Agric. Coll. 7, 47-50 (1986).
165. Xu, Z. F. & He, J. H. The preliminary notes on the dryinid parasitoids of rice delphacids in Guizhou (Hymenoptera, Dryinidae). Nat. Enemies Insects 18, 124-130 (1996).
166. Xu, D. M., Li, Z. S., Liu, Y. F. & You, M. S. Structure and characteristics of parasitoid communities in a rice field and adjacent weed habitat. Biodivers. Sci. 12, 312-318 (2004).
167. Huang, X. Z. et al. Species and occurrence of parasitoids of Cnaphalocrocis medinalis in Nanning, Guanxi, China. J. Environ. Entomol.35, 204-209 (2013).
168. Liu, D. & Wang, D. Primary report of the parasitoids of Tryporyza incertulas and Cnaphalocrocis medinalis. Nat. Enemies Insects 4, 23-27 (1982).
169. Sun, C., Su, J., Shen, J. & Zhang, X. Laboratory Safety Evaluation of Insecticides to Trichogramma japonicum. Chin. J. Rice Sci. 22, 93~98 (2008).
170. Chen, Y. T., Ye, X. Y., Lu, M. D. & Zhang, M. X. Investigation on the population compose of the rice stem borer and parasitic natural enemy in the eggs of Tryporyza incertulas. Guangdong Agric. Sci., 69-70 (2006).
171. Liu, Z. C., Wang, C. X., Liu, J. F., Yang, W. H. & Chen, S. Q. Comparative study on fecundity and fertility of Trichogramma chilonis from different areas in host eggs. Guangdong Agric. Sci. 29-32 (1989).
172. Mao, R. Q., Zhang, W. Q., Zhang, G. R. & Gu, D. X. Structure and dynamics of egg parasition community of planthopper in non rice habitats. Acta Sci. Nat. Univ. Sunyatseni 38, 72-76 (1999).
173. Wang, P. & Lou, Y. G. Screening and field evaluation of synthetic plant volatiles as attractants for Anagrus nilaparvatae Peng et Wang, an egg parasitoid of rice planthoppers. Chin. J. Appl. Entomol. 50, 431-440 (2013).
174. Liu, S. K., Huang, D. P., Chui, S. F. & Gu, S. W. The parasites of the rice gall midge (Orseolia oryzae (wood-mason)) in Kwangtung Province and their susceptibilities to insecticide applications. Acta Entomol. Sin. 24, 274-282 (1981).
175. Hu, C. Investigations on the biology and utilization of Dibrachys Cacus (Walker). Acta Entomologica Sinica, 13, 689-714 (1964).
176. Liang, C. Investigation on resourse of natural enemies in organic rice field of Jiangxi Province. Shangdong Agric. Sci. 9, 94-98 (2011).
177. He, J., Liu, Y. & Shi, Z. List of Hymenopterous parasitoid of Spodoptera litura Fabricius from China. Nat. Enemies Insects 24,128-137 (2002).
178. Zou, Y. D. et al. Geostatiscal analysis on spatial patterns of Macrosiphum granarium and Aphidius. Chin. J. Appl. Ecol. 12, 887-891 (2001).
179. Gu, X. H., Bei, Y. W. & Gao, C. X. Studies on the ontogeny of Elenchinus japonicus Esaki et Hashimoto: life cycle and parasitism. Acta Entomol. Sin. 33, 174-181 (1990).
180. Lou, Y. G., Zhang, G. R., Zhang, W.Q., Hu, Y. & Zhang, J. Biological control of rice insect pests in China. Biol. Control 67: 8-20 (2013).
181. Mao, R. Q., Gu, D. X., Zhang, G. R., & Zhang, W. Q. A preliminary investigation on structure and dynamics of egg parasitoid community on the brown planthopper in rice field. Acta Entomol. Sin. 45: 408-412 (2002).
182. Pang, X. F., Liang, W.G. & Zeng, L. Evaluation of effectiveness of natural enemies. Acta Ecol. Sin. 4: 46-56 (1984).
183. Wu, Z. F., Zhao, S. X. & Guo, J. X. Limina discovered parasitic area of the rice leaf-roller. J. Fujian Agric. For. Univ. 16: 8-16 (1987).
184. Zhang, Y. P. & Huang, B. Q. Discussion of the protection and utility of rice leaf-folder’s natural enemies. Nat. Enemies Insects 22: 38-44 (1999).
185. Wu, J. C. et al. Comparison of daily predation of rice planthoppers by spiders with their predatory effect in laboratory and caged-rice. Acta Ecol. Sin. 22: 1266-1274 (2002).
186. Wang, J. & Wu, Z. F. Two new egg predators of paddy stem borer. Chin. J. Biol. Cont. 4: 159-160 (1988).
187. Zhang, Z. Q., Shen, T. L. & Xia, Q. M. Spiders species research in the paddy field of Shanghai. Shanghai Agricultural Science and Technology 2, 4-7 (1979).
188. Li, T. et al. Biogeography analysis of Oxya chinensis based on morphological characters from different geographical populations. Acta Zootaxonomica Sin. 36, 125-131 (2011).
189. Li, J. Q., Shen, Z. R., Zhao, Z. M. & Luo, Y. J. Biology and ecology of the wolf spider Pirata subpiraticus. Acta Ecol. Sin.9, 1478-1484 (2002).
190. Guo, H. F., Fang, J.C., Xie, Y.F. & Du, Z.W. Egg parasitism of rice stem borers in regions with different rice stem borer occurring patterns. Chin. J. Biol. Control18, 13-16 (2002).
191. Zhang, X. D. & Zhao, J. Z. A preliminary report on egg parasites of paddy stem borer (Tryporyza incertulas) in Hubei province. Nat. Enemies Insects 8, 215-219 (1986).
192. Zhang, J, Liang, G. & Zeng, L. The differential dynamics of Cnaphalocrocis medinalis, planthoppers and their natural enemies in two rice paddy ecosystems. Acta Phytophysiol Sin.38, 1-8 (2011)
193. Chen, M., Ye, G., Hu, C., Tu, J. & Datta, S. Effect of transgenic Bt rice on dispersal of planthoppers and leafhoppers as well as their egg parasitic wasps. J. Zhejiang Univ. (Agric. & Life Sci.)29, 29-33 (2002).
194. Mao, R., Gu, D., Zhang, W. & Zhang, G. Egg parasitoid of the brown planthopper Nilaparvata lugens (Stål). Nat. Enemies Insects21, 45-47 (1999).
195. Lin, S. & Luo, X. A preliminary survey of the parasitic enemies of Nephotettix cincticeps in Fujian. Entomol. J. East China 52, 97-100 (1996).
196. Huang, B.& Luo, X. Studies on the leafhopper, Empoasca subrufa Melichar. Acta Entomol. Sin. 13, 101-117(1964).
197. Ye, H., Duan, B., Zhang, Z., Fang, L. & Hu, H. Studies on diversity of parasitic wasps of Chalcidoidea in paddy fields in Wuhu. J. Anhui Norm. Univ. (Nat. Sci.) 36, 355-360 (2013)
198. Liu, S., Gu, S. & Liang, Y. Ontogeny and biology of Platygaster oryzae, a gregarious endoparasite of the rice gall midge. Acta Entomol. Sin.25, 373-381 (1982).
199. Wang, W. & Wei, C. Study on the bionomics and the integrated management of Oxya chinensi. J. Anhui Agric. Sci. 33, 785-786 (2005).
200. Zeng, Y., Huang, H., Si, J, Yuan, Z. & Zeng, A. Occurrence regularity ofParnara guttata in Changsha area and its control method. Hunan Agric. Sci.43-44 (2014)
201. Akhtar, Z. R.Ecological impact assessment of transgenic Cry2A, Cry1C,Vip3H/CrylAb Bt rice for their non-target different thrips and predator species. PhD Dissertation. Zhejiang: Zhejiang University (2013).
202. Li, Y. et al. Toxin flow in Chinese Bt rice fields. Nat. Biotech. (submitted)
