# Supplementary material for: Bt rice in China — focusing the nontarget risk assessment
Source: Plant Biotechnol J. 2017 Apr 18;15(10):1340–5. doi: 10.1111/pbi.12720 (PMC5595716; doi:10.1111/pbi.12720)
Supplement: Supplementary file 2 — Table S2 Trophic interactions between arthropods on rice in Central and Southern China. [file PBI-15-1340-s003.xlsx]

## Sheet: Supplemental Table 2
Supplemental Table S2. Trophic interactions between arthropods on rice in Central and Southern China. See Table S1 for Chinese order, family, and species names.
Herbivores		Predators/Parasitoids
Order	Species	Order	Family	Species	Reference
Lepidoptera	Chilo suppressalis (Walker)	Araneae	Lycosidae	Pirata subpiraticus (Bösenberg et Strand)	1
		Araneae	Lycosidae	Pardosa (Lycosa) pseudoannulata (Bösenberg et Strand)	2
		Araneae	Linyphiidae	Ummeliata (Oedothorax) insecticeps (Bösenberg et Strand)	3
		Araneae	Oxyopidae	Oxyopes lineatipes (C. L. Koch)	2
		Araneae	Oxyopidae	Oxyopes sertatus (L. Koch)	2
		Araneae	Salticidae	Sibianor (Bianor) aurocinctus (Ohlert) (syn.: Bianor aenescens)	2
		Araneae	Thomisidae	Xysticus ephippiatus (Simon)	2
		Araneae	Clubionidae	Clubiona kurilensis (Bösenberg et Strand)	2
		Coleoptera	Staphylinidae	Paederus fuscipes (Curtis)	2
		Coleoptera	Carabidae	Ophionea indica (Thunberg)	2
		Coleoptera	Carabidae	Archicolliuris bimaculata (Redtenbacher)	2
		Coleoptera	Coccinellidae	Micraspis discolor (Fabricius)	2
		Hemiptera (Heteroptera)	Miridae	Cyrtorhinus lividipennis (Reuter)	2, 4
		Hemiptera (Heteroptera)	Veliidae	Microvelia horvathi (Lundblad)	2
		Neuroptera	Chrysopidae	Chrysoperla nipponensis (Okamoto) (syn.: Chrysoperla sinica)	5
		Hymenoptera	Braconidae	Cotesia chilonis (Munakata)	5, 6, 7, 8, 9, 10, 11, 12, 13, 15
		Hymenoptera	Braconidae	Cotesia (Apanteles) flavipes (Cameron)	2
		Hymenoptera	Braconidae	Chelonus munakatae (Matsumura)	12
		Hymenoptera	Braconidae	Cotesia ruficrus (Haliday)	12, 16, 17, 18, 19
		Hymenoptera	Braconidae	Amyosoma chinense (Szépligeti)	2
		Hymenoptera	Braconidae	Stenobracon nicevillei (Bingham)	2
		Hymenoptera	Braconidae	Tropobracon schoenobii (Viereck)	2, 103
		Hymenoptera	Braconidae	Apanteles schoenobii (Wilkinson)	2
		Hymenoptera	Braconidae	Bracon onukii (Watanabe)	2, 12
		Hymenoptera	Braconidae	Microgaster russata (Haliday)	12, 14
		Hymenoptera	Trichogrammatidae	Trichogramma chilonis (Ishii) (syn.: T. confusum)	12, 14, 20
		Hymenoptera	Trichogrammatidae	Trichogramma dendrolimi (Matsumura)	14
		Hymenoptera	Trichogrammatidae	Trichogramma ostriniae (Pang et Chen)	2
		Hymenoptera	Trichogrammatidae	Trichogramma japonicum (Ashmead)	2
		Hymenoptera	Scelionidae	Telenomus chilocolus (Wu et Chen)	14
		Hymenoptera	Ichneumonidae	Eriborus sinicus (Holmgren)	12
		Hymenoptera	Ichneumonidae	Trathala flavoorbitalis (Cameron)	2, 12, 103
		Hymenoptera	Ichneumonidae	Xanthopimpla stemmator (Thunberg)	2
		Hymenoptera	Ichneumonidae	Goryphus basilaris (Holmgren) (syn.: G. lemae)	12, 21
		Hymenoptera	Ichneumonidae	Iseropus kuwanae (Viereck)	2
		Hymenoptera	Ichneumonidae	Itoplectis naranyae (Ashmead)	2, 12
		Hymenoptera	Ichneumonidae	Xanthopimpla flavolineata (Cameron)	2
		Hymenoptera	Ichneumonidae	Xanthopimpla modesta (Smith)	2
		Hymenoptera	Ichneumonidae	Xanthopimpla pedator (Fabricius)	2, 12
		Hymenoptera	Ichneumonidae	Xanthopimpla punctata (Fabricius)	2, 12
		Hymenoptera	Ichneumonidae	Lissonota mandschurica (Uchida)	2
		Hymenoptera	Ichneumonidae	Eriborus terebrans (Gravenhorst)	2, 12
		Hymenoptera	Ichneumonidae	Pristomerus chinensis (Ashmead)	2
		Hymenoptera	Ichneumonidae	Temelucha biguttula (Matsumura)	2
		Hymenoptera	Ichneumonidae	Temelucha philippinensis (Ashmead)	2, 103
		Hymenoptera	Ichneumonidae	Amauromorpha accepta (Tosquinet)	2
		Hymenoptera	Ichneumonidae	Gambrus ruficoxatus (Sonan)	2, 12
		Hymenoptera	Ichneumonidae	Gambrus wadai (Uchida)	2, 12
		Hymenoptera	Ichneumonidae	Auberteterus alternecoloratus (Cushman)	2, 12
		Hymenoptera	Ichneumonidae	Phaeogenes sp.	12
		Hymenoptera	Ichneumonidae	Vulgichneumon taiwanensis (Uchida)	2
		Hymenoptera	Eulophidae	Tetrastichus howardi (Olliff) (syn.: Tetrastichus ayyari)	2, 103
		Diptera	Tachinidae	Ceromyia flaviseta (Villeneuve)	2
		Diptera	Tachinidae	Lydella grisescens (Robineau-Desvoidy)	2
		Diptera	Tachinidae	Metoposisyrops scirpophagae (Chao et Shi)	2
		Diptera	Tachinidae	Pseudoperichaeta nigrolineata (Walker) (syn.: P. insidiosa)	2
		Diptera	Tachinidae	Sturmiopsis inferens (Townsend)	2
	Scirpophaga (Tryporyza) incertulas (Walker)	Araneae	Lycosidae	Pardosa (Lycosa) pseudoannulata (Bösenberg et Strand)	22, 23
		Araneae	Lycosidae	Pirata subpiraticus (Bösenberg et Strand)	23
		Araneae	Lycosidae	Pirata piratoides (Bösenberg et Strand) (syn.: P. japonicus)	3, 23
		Araneae	Lycosidae	Pardosa laura (Karsch)	2
		Araneae	Lycosidae	Pirata clercki (Bösenberg et Strand)	2
		Araneae	Linyphiidae	Ummeliata (Oedothorax) insecticeps (Bösenberg et Strand)	3, 23
		Araneae	Araneidae	Neoscona nautica (L. Koch)	23
		Araneae	Araneidae	Neoscona theisi (Walckenaer)	23
		Araneae	Theridiidae	Chrysso octomaculata (Bösenberg et Strand) (syn.: Coleosoma octomaculatum)	23
		Araneae	Oxyopidae	Oxyopes sertatus (L. Koch)	23
		Araneae	Oxyopidae	Oxyopes lineatipes (C. L. Koch)	2
		Araneae	Tetragnathidae	Tetragnatha nitens (Audouin)	23
		Araneae	Salticidae	Bianor angulosus (Karsch) (syn.: B. hotingchiehi)	23
		Araneae	Salticidae	Sibianor (Bianor) aurocinctus (Ohlert) (syn.: Bianor aenescens)	2
		Araneae	Thomisidae	Xysticus ephippiatus (Simon)	2
		Araneae	Thomisidae	Ebrechtella tricuspidata (Fabricius) (syn.: Misumenops tricuspidatus)	2
		Coleoptera	Staphylinidae	Paederus fuscipes (Curtis)	3, 23, 24
		Coleoptera	Staphylinidae	Paederus tamulus (Erichson)	2
		Coleoptera	Carabidae	Ophionea indica (Thunberg)	3, 23
		Coleoptera	Carabidae	Mimocolliuris (Colliuris) chaudoiri (Boheman)	2
		Coleoptera	Carabidae	Archicolliuris bimaculata (Redtenbacher)	2
		Coleoptera	Coccinellidae	Micraspis discolor (Fabricius)	3, 23
		Coleoptera	Coccinellidae	Propylea japonica (Thunberg)	3
		Coleoptera	Coccinellidae	Harmonia axyridis (Pallas)	3
		Coleoptera	Coccinellidae	Coccinella transversalis (Fabricius)	2
		Coleoptera	Coccinellidae	Harmonia octomaculata (Fabricius)	2
		Neuroptera	Chrysopidae	Chrysoperla nipponensis (Okamoto) (syn.: Chrysoperla sinica)	5
		Hymenoptera	Braconidae	Apanteles schoenobii (Wilkinson)	2, 103
		Hymenoptera	Braconidae	Cotesia ruficrus (Haliday)	18
		Hymenoptera	Braconidae	Cotesia (Apanteles) flavipes (Cameron)	18
		Hymenoptera	Braconidae	Microgaster russata (Haliday)	14
		Hymenoptera	Braconidae	Amyosoma chinense (Szépligeti)	2
		Hymenoptera	Braconidae	Bracon onukii (Watanabe)	2, 103
		Hymenoptera	Braconidae	Stenobracon nicevillei (Bingham)	2
		Hymenoptera	Braconidae	Tropobracon schoenobii (Viereck)	2, 103
		Hymenoptera	Braconidae	Rhaconotus schoenobivorus (Rohwer)	2
		Hymenoptera	Braconidae	Apanteles amaris (Nixon)	2
		Hymenoptera	Trichogrammatidae	Trichogramma japonicum (Ashmead)	14, 25, 26, 27, 28, 29, 30
		Hymenoptera	Trichogrammatidae	Trichogramma chilonis (Ishii) (syn.: T. confusum)	14, 29, 30
		Hymenoptera	Trichogrammatidae	Trichogramma dendrolimi (Matsumura)	2
		Hymenoptera	Trichogrammatidae	Trichogramma evanescens (Westwood)	2
		Hymenoptera	Trichogrammatidae	Trichogramma leucaniae (Pang et Chen)	2
		Hymenoptera	Trichogrammatidae	Trichogramma ostriniae (Pang et Chen)	2
		Hymenoptera	Scelionidae	Telenomus dignus (Gahan)	14, 25, 29, 30, 103
		Hymenoptera	Scelionidae	Telenomus rowani (Gahan)	14, 25, 29, 30
		Hymenoptera	Scelionidae	Telenomus dignoides (Nixon)	2
		Hymenoptera	Ichneumonidae	Itoplectis naranyae (Ashmead)	2
		Hymenoptera	Ichneumonidae	Leptobatopsis indica (Cameron)	2
		Hymenoptera	Ichneumonidae	Diadegma akoense (Shiraki)	2
		Hymenoptera	Ichneumonidae	Eriborus sinicus (Holmgren)	2
		Hymenoptera	Ichneumonidae	Eriborus terebrans (Gravenhorst)	2
		Hymenoptera	Ichneumonidae	Temelucha biguttula (Matsumura)	2
		Hymenoptera	Ichneumonidae	Temelucha philippinensis (Ashmead)	2, 103
		Hymenoptera	Ichneumonidae	Temelucha stangli (Ashmead)	2
		Hymenoptera	Ichneumonidae	Trathala flavoorbitalis (Cameron)	2, 103
		Hymenoptera	Ichneumonidae	Amauromorpha accepta (Tosquinet)	2
		Hymenoptera	Ichneumonidae	Gambroides javensis (Rohwer)	2
		Hymenoptera	Ichneumonidae	Goryphus basilaris (Holmgren) (syn.: G. lemae)	2, 103
		Hymenoptera	Ichneumonidae	Xanthopimpla punctata (Fabricius)	103
		Hymenoptera	Ichneumonidae	Xanthopimpla flavolineata (Cameron)	103
		Hymenoptera	Ichneumonidae	Isotima javensis (Rohwer)	103
		Hymenoptera	Ichneumonidae	Ischnojoppa luteator (Fabricius)	2, 103
		Hymenoptera	Chalcididae	Brachymeria excarinata (Gahan)	2
		Hymenoptera	Eulophidae	Tetrastichus schoenobii (Ferrière)	2, 29, 30, 31, 103
		Hymenoptera	Eulophidae	Elasmus albopictus (Crawford)	2, 103
		Diptera	Tachinidae	Lydella grisescens (Robineau-Desvoidy)	2
		Diptera	Tachinidae	Metoposisyrops scirpophagae (Chao et Shi)	2
		Diptera	Tachinidae	Gonia bimaculata (Wiedemann)	2
		Diptera	Tachinidae	Nemorilla maculosa (Meigen)	2
		Diptera	Tachinidae	Thecocarcelia oculata (Baranov)	2
	Cnaphalocrocis medinalis (Guenée)	Araneae	Lycosidae	Pardosa (Lycosa) pseudoannulata (Bösenberg et Strand)	32, 33, 34
		Araneae	Lycosidae	Pirata subpiraticus (Bösenberg et Strand) (syn.: P. haploapophysis)	34, 35, 36
		Araneae	Lycosidae	Pirata piratoides (Bösenberg et Strand) (syn.: P. japonicus)	3
		Araneae	Lycosidae	Arctosa stigmosa (Thorell)	37
		Araneae	Lycosidae	Lycosa pseudoannulata (Bösenberg et Strand)	3, 38
		Araneae	Lycosidae	Pardosa laura (Karsch)	2
		Araneae	Linyphiidae	Ummeliata (Oedothorax) insecticeps (Bösenberg et Strand)	3, 32, 34, 36, 38, 39
		Araneae	Oxyopidae	Oxyopes sertatus (L. Koch)	2
		Araneae	Tetragnathidae	Tetragnatha nitens (Audouin)	40
		Araneae	Tetragnathidae	Tetragnatha praedonia (L. Koch)	41
		Araneae	Salticidae	Bianor angulosus (Karsch) (syn.: B. hotingchiehi)	39
		Araneae	Salticidae	Sibianor (Bianor) aurocinctus (Ohlert) (syn.: Bianor aenescens)	2
		Araneae	Thomisidae	Xysticus ephippiatus (Simon)	2
		Araneae	Thomisidae	Ebrechtella tricuspidata (Fabricius) (syn.: Misumenops tricuspidatus)	2
		Araneae	Clubionidae	Clubiona japonicola (Bösenberg et Strand)	32, 34, 41
		Araneae	Clubionidae	Clubiona kurilensis (Bösenberg et Strand)	2
		Araneae	Eutichuridae	Cheiracanthium japonicum (Bösenberg et Strand)	2
		Neuroptera	Chrysopidae	Chrysoperla nipponensis (Okamoto) (syn.: Chrysoperla sinica)	5
		Coleoptera	Staphylinidae	Paederus fuscipes (Curtis)	3, 32, 41, 42, 43, 44, 45
		Coleoptera	Staphylinidae	Paederus tamulus (Erichson)	2
		Coleoptera	Carabidae	Casnoidea indica (Thunberg)	3, 32
		Coleoptera	Carabidae	Ophionea indica (Thunberg)	2
		Coleoptera	Carabidae	Mimocolliuris (Colliuris) chaudoiri (Boheman)	2
		Coleoptera	Carabidae	Archicolliuris bimaculata (Redtenbacher)	2
		Coleoptera	Coccinellidae	Micraspis discolor (Fabricius)	3, 38
		Hemiptera (Heteroptera)	Miridae	Cyrtorhinus lividipennis (Reuter)	3, 4, 44, 45, 46, 47, 48, 49, 50, 51
		Hemiptera (Heteroptera)	Veliidae	Microvelia horvathi (Lundblad)	2
		Hymenoptera	Braconidae	Cardiochiles sp.	52, 53
		Hymenoptera	Braconidae	Apanteles cypris (Nixon)	38, 53, 54, 55, 56, 57, 58, 59
		Hymenoptera	Braconidae	Cotesia ruficrus (Haliday)	16, 18, 19, 38, 53, 103
		Hymenoptera	Braconidae	Hormius sp.	14
		Hymenoptera	Braconidae	Apanteles sp.	53, 59, 103
		Hymenoptera	Braconidae	Macrocentrus sp.	53
		Hymenoptera	Braconidae	Macrocentrus cnaphalocrocis (He et Lou)	2
		Hymenoptera	Braconidae	Aulacocentrum philippinense (Ashmead)	2
		Hymenoptera	Trichogrammatidae	Trichogramma japonicum (Ashmead)	14, 27, 38, 53, 54, 58, 59, 60, 103
		Hymenoptera	Trichogrammatidae	Trichogramma dendrolimi (Matsumura)	14, 53, 58,
		Hymenoptera	Trichogrammatidae	Trichogramma chilonis (Ishii) (syn.: T. confusum)	14, 53, 58, 103
		Hymenoptera	Trichogrammatidae	Trichogramma closterae (Pang et Chen)	2
		Hymenoptera	Trichogrammatidae	Trichogramma leucaniae (Pang et Chen)	2
		Hymenoptera	Trichogrammatidae	Trichogramma ostriniae (Pang et Chen)	2
		Hymenoptera	Ichneumonidae	Xanthopimpla punctata (Fabricius)	2, 103
		Hymenoptera	Ichneumonidae	Chorinaeus facialis (Chao)	53, 54, 58
		Hymenoptera	Ichneumonidae	Vulgichneumon diminutus (Matsumura)	54,
		Hymenoptera	Ichneumonidae	Itoplectis naranyae (Ashmead)	2
		Hymenoptera	Ichneumonidae	Temelucha biguttula (Matsumura)	53
		Hymenoptera	Ichneumonidae	Temelucha philippinensis (Ashmead)	53, 103
		Hymenoptera	Ichneumonidae	Goryphus basilaris (Holmgren) (syn.: G. lemae)	53, 103
		Hymenoptera	Ichneumonidae	Trathala flavoorbitalis (Cameron)	2, 103
		Hymenoptera	Ichneumonidae	Acropimpla hapaliae (Rao)	2
		Hymenoptera	Ichneumonidae	Pimpla (Coccygomimus) aethiops (Curtis)	2
		Hymenoptera	Ichneumonidae	Pimpla (Coccygomimus) nipponica (Uchida)	2
		Hymenoptera	Ichneumonidae	Iseropus kuwanae (Viereck)	2
		Hymenoptera	Ichneumonidae	Xanthopimpla flavolineata (Cameron)	2, 103
		Hymenoptera	Ichneumonidae	Leptobatopsis indica (Cameron)	2
		Hymenoptera	Ichneumonidae	Casinaria simillima (Maheshwary et Gupta)	2
		Hymenoptera	Ichneumonidae	Charops bicolor (Szépligeti)	2, 103
		Hymenoptera	Ichneumonidae	Eriborus vulgaris (Morley)	2
		Hymenoptera	Ichneumonidae	Triclistus aitkeni (Cameron)	2
		Hymenoptera	Ichneumonidae	Agrypon (Trichionotus) suzukii (Matsumura)	2
		Hymenoptera	Ichneumonidae	Trichomma cnaphalocrocis (Uchida)	2
		Hymenoptera	Ichneumonidae	Phaeogenes sp.	103
		Hymenoptera	Chalcididae	Brachymeria excarinata (Gahan)	53, 54, 58
		Hymenoptera	Chalcididae	Brachymeria lasus (Walker)	38, 53, 103
		Hymenoptera	Chalcididae	Antrocephalus dividens (Walker) (syn.: A. apicalis)	2
		Hymenoptera	Chalcididae	Brachymeria secundaria (Ruschka)	103
		Hymenoptera	Eulophidae	Stenomesius japonicus (Ashmead) (syn.: S. tabashii, Sympiesomorpha chilonis)	14, 53
		Hymenoptera	Eulophidae	Tetrastichus sp.	53
		Hymenoptera	Eulophidae	Euplectrus sp.	53
		Hymenoptera	Eulophidae	Stenomesius maculatus (Liao)	2
		Hymenoptera	Eulophidae	Pediobius mitsukurii (Ashmead)	2
		Hymenoptera	Eulophidae	Dimmockia secunda (Crawford) (syn.: D. parnarae)	2
		Hymenoptera	Eulophidae	Tetrastichus shaxianensis (Liao)	2
		Hymenoptera	Eulophidae	Elasmus sp.	38, 53, 54, 58, 59
		Hymenoptera	Eulophidae	Elasmus cnaphalocrocis (Liao)	99, 103
		Hymenoptera	Eulophidae	Elasmus corbetti (Ferrière)	53, 103
		Diptera	Sarcophagidae	Sarcophaga (Pierretia, Pseudothyrsocnema) caudagalli (Bottcher)	2
		Diptera	Tachinidae	Lydella grisescens (Robineau-Desvoidy)	2
		Diptera	Tachinidae	Pseudoperichaeta nigrolineata (Walker)	2
		Diptera	Tachinidae	Exorista japonica (Townsend)	2
		Diptera	Tachinidae	Halydaia luteicornis (Walker)	2
		Diptera	Tachinidae	Thecocarcelia oculata (Baranov)	2
	Sesamia inferens (Walker)	Hymenoptera	Scelionidae	Telenomus sesamiae (Wu et Chen)	92, 103
		Hymenoptera	Ichneumonidae	Eriborus terebrans (Gravenhorst)	92
		Hymenoptera	Ichneumonidae	Eriborus sinicus (Holmgren)	94
		Hymenoptera	Braconidae	Cotesia (Apanteles) flavipes (Cameron)	94
		Hymenoptera	Braconidae	Bracon onukii (Watanabe)	103
		Hemiptera (Heteroptera)	Miridae	Cyrtorhinus lividipennis (Reuter)	92, 93, 94
	Naranga aenescens (Moore)	Araneae	Lycosidae	Pardosa (Lycosa) pseudoannulata (Bösenberg et Strand)	3
		Coleoptera	Staphylinidae	Paederus fuscipes (Curtis)	3, 24
		Coleoptera	Carabidae	Ophionea indica (Thunberg)	3
		Coleoptera	Coccinellidae	Micraspis discolor (Fabricius)	3
		Hymenoptera	Braconidae	Apanteles baoris (Wilkinson)	54
		Hymenoptera	Braconidae	Aleiodes (Rogas) narangae (Rohwer)	103
		Hymenoptera	Braconidae	Cotesia ruficrus (Haliday)	103
		Hymenoptera	Trichogrammatidae	Trichogramma japonicum (Ashmead)	27
		Hymenoptera	Trichogrammatidae	Trichogramma chilonis (Ishii) (syn.: T. confusum)	103
		Hymenoptera	Ichneumonidae	Itoplectis naranyae (Ashmead)	54
		Hymenoptera	Ichneumonidae	Goryphus basilaris (Holmgren) (syn.: G. lemae)	54, 103
		Hymenoptera	Ichneumonidae	Charops bicolor (Szépligeti)	103
		Hymenoptera	Eulophidae	Euplectrus sp.	103
	Parnara guttata (Bremer et Grey)	Hymenoptera	Braconidae	Apanteles baoris (Wilkinson)	95
		Hymenoptera	Braconidae	Bracon onukii (Watanabe)	103
		Hymenoptera	Ichneumonidae	Xanthopimpla punctata (Fabricius)	95
		Hymenoptera	Ichneumonidae	Theronia sp.	95
		Hymenoptera	Ichneumonidae	Charops bicolor (Szépligeti)	103
		Hymenoptera	Ichneumonidae	Dusona japonica (Cameron) (syn.: Campoplex japonicus)	95
		Hymenoptera	Chalcididae	Brachymeria lasus (Walker)	95, 103
		Hymenoptera	Scelionidae	Telenomus (Aholcus) parnarae (Wu et Chen)	95
		Diptera	Tachinidae	Zenillia roseanae (Brauer et Bergenstamm)	95
	Mycalesis gotama (Moore)	Hymenoptera	Trichogrammatidae	Trichogramma japonicum (Ashmead)	96
		Hymenoptera	Braconidae	Cotesia ruficrus (Haliday)	96
		Hymenoptera	Ichneumonidae	Xanthopimpla punctata (Fabricius)	96
		Hymenoptera	Eurytomidae	Eurytoma verticillata (Fabricius)	103
		Coleoptera	Coccinellidae	Micraspis discolor (Fabricius)	96
	Pseudaletia (Mythimna) separata (Walker)	Hymenoptera	Braconidae	Cotesia ruficrus (Haliday)	17, 18
		Hymenoptera	Trichogrammatidae	Trichogramma chilonis (Ishii) (syn.: T. confusum)	14
Hemiptera (Homoptera)	Sogatella furcifera (Horvath)	Araneae	Lycosidae	Pardosa (Lycosa) pseudoannulata (Bösenberg et Strand)	3, 32, 42, 44, 45, 61
		Araneae	Lycosidae	Pirata subpiraticus (Bösenberg et Strand) (syn.: P. haploapophysis)	3, 32, 36, 42, 43, 61, 62, 63, 64, 65, 66
		Araneae	Lycosidae	Pirata piratoides (Bösenberg et Strand) (syn.: P. japonicus)	3, 62
		Araneae	Lycosidae	Pardosa laura (Karsch)	3
		Araneae	Lycosidae	Pirata piraticus (Clerck)	3
		Araneae	Linyphiidae	Ummeliata (Oedothorax) insecticeps (Bösenberg et Strand)	32, 42, 44, 45
		Araneae	Linyphiidae	Hylyphantes graminicola (Sundevall) (syn.: Erigonidium graminicolum)	32
		Araneae	Araneidae	Araneus inustus (L. Koch)	32
		Araneae	Araneidae	Argiope aemula (Walckenaer)	3
		Araneae	Araneidae	Hypsosinga (Singa) pygmaea (Sundevall)	98
		Araneae	Theridiidae	Chrysso octomaculata (Bösenberg & Strand) (syn.: Coleosoma (Theridion) octomaculatum)	3, 32, 42, 44, 45
		Araneae	Oxyopidae	Oxyopes sertatus (L. Koch)	32
		Araneae	Tetragnathidae	Tetragnatha nitens (Audouin)	3, 32
		Araneae	Tetragnathidae	Pachygnatha (Dyschiriognatha) quadrimaculata (Bösenberg et Strand)	3, 32
		Araneae	Tetragnathidae	Tetragnatha mandibulata (Walckenaer)	3
		Araneae	Tetragnathidae	Tetragnatha praedonia (L. Koch)	42
		Araneae	Tetragnathidae	Tetragnatha squamata (Karsch)	98
		Araneae	Salticidae	Mendoza canestrini (Canestrini, Pavesi) (syn.: Marpissa magister)	32
		Araneae	Clubionidae	Clubiona japonicola (Bösenberg et Strand)	32, 42, 65
		Araneae	Clubionidae	Clubiona corrugata (Bösenberg et Strand)	62
		Coleoptera	Staphylinidae	Paederus fuscipes (Curtis)	3, 24, 32, 36, 42, 43, 44, 45, 62, 65
		Coleoptera	Carabidae	Casnoidea indica (Thunberg)	3, 32
		Coleoptera	Coccinellidae	Micraspis discolor (Fabricius)	3, 32, 43, 44, 45, 61
		Coleoptera	Coccinellidae	Propylea japonica (Thunberg)	3
		Hemiptera (Heteroptera)	Miridae	Cyrtorhinus lividipennis (Reuter)	3, 4, 44, 45, 46, 47, 48, 67, 68
		Hemiptera (Heteroptera)	Veliidae	Microvelia horvathi (Lundblad)	3, 44, 45, 69
		Hymenoptera	Trichogrammatidae	Pseudoligosita (Oligosita) nephotetticum (Mani)	3
		Hymenoptera	Trichogrammatidae	Oligosita shibuyae (Ishii)	3
		Hymenoptera	Trichogrammatidae	Paracentrobia andoi (Ishii)	2
		Hymenoptera	Mymaridae	Anagrus nilaparvatae (Pang et Wang)	3, 14, 47, 68, 70, 71, 72,
		Hymenoptera	Mymaridae	Gonatocerus (Lymaenon) longicrus (Kieffer)	47, 70
		Hymenoptera	Mymaridae	Anagrus optabilis (Perkins) (syn.: A. paranilaparvatae)	3, 47, 72
		Hymenoptera	Mymaridae	Anagrus longitubulosus (Pang et Wang)	3, 47, 68, 72
		Hymenoptera	Mymaridae	Mymar taprobanicum (Ward)	2
		Hymenoptera	Dryinidae	Haplogonatopus apicalis (Perkins) (syn.: H. japonicus)	3, 14, 44, 68
		Hymenoptera	Dryinidae	Haplogonatopus oratorius (Westwood) (syn.: H. atratus)	68
		Hymenoptera	Dryinidae	Gonatopus nigricans (Perkins) (syn.: Paragonatopus fulgori)	19
		Hymenoptera	Dryinidae	Echthrodelphax fairchildii (Perkins)	2
		Hymenoptera	Dryinidae	Gonatopus (Pseudogonatopus) flavifemur (Esaki et Hashimoto)	2
	Nilaparvata lugens (Stål)	Araneae	Lycosidae	Pardosa (Lycosa) pseudoannulata (Bösenberg et Strand)	3, 32, 42, 44, 45, 51, 61, 73, 79
		Araneae	Lycosidae	Pirata subpiraticus (Bösenberg et Strand) (syn.: P. haploapophysis)	3, 32, 35, 41, 42, 43, 61, 63, 74,75, 76, 77, 78
		Araneae	Lycosidae	Pardosa tschekiangiensis (Schenkel)	32
		Araneae	Lycosidae	Pirata piraticus (Clerck)	3
		Araneae	Lycosidae	Pirata piratoides (Bösenberg et Strand) (syn.: P. japonicus)	3
		Araneae	Lycosidae	Pardosa laura (Karsch)	3
		Araneae	Linyphiidae	Hylyphantes graminicola (Sundevall) (syn.: Erigonidium graminicolum)	32, 42, 44, 45, 80
		Araneae	Linyphiidae	Ummeliata (Oedothorax) insecticeps (Bösenberg et Strand)	3, 32, 39, 41, 42, 43, 51, 61, 75, 76, 78
		Araneae	Araneidae	Araneus inustus (L. Koch)	32
		Araneae	Araneidae	Hypsosinga (Singa) pygmaea (Sundevall)	98
		Araneae	Araneidae	Argiope aemula (Walckenaer)	3
		Araneae	Theridiidae	Chrysso octomaculata (Bösenberg & Strand) (syn.: Coleosoma (Theridion) octomaculatum)	3, 32, 42, 44, 45, 81, 82
		Araneae	Oxyopidae	Oxyopes sertatus (L. Koch)	32
		Araneae	Tetragnathidae	Tetragnatha nitens (Audouin)	3, 32
		Araneae	Tetragnathidae	Pachygnatha (Dyschiriognatha) quadrimaculata (Bösenberg et Strand)	3, 32
		Araneae	Tetragnathidae	Tetragnatha praedonia (L. Koch)	41, 42
		Araneae	Tetragnathidae	Tetragnatha mandibulata (Walckenaer)	3
		Araneae	Tetragnathidae	Tetragnatha maxillosa (Thorell) (syn.: T. japonica)	45
		Araneae	Tetragnathidae	Tetragnatha squamata (Karsch)	98
		Araneae	Tetragnathidae	Tetragnatha vermiformis (Emerton) (syn.: T. shikokiana, T. coreana)	51
		Araneae	Salticidae	Bianor angulosus (Karsch) (syn.: B. hotingchiehi)	75
		Araneae	Clubionidae	Clubiona japonicola (Bösenberg et Strand)	32, 41, 42, 75, 83
		Coleoptera	Staphylinidae	Paederus fuscipes (Curtis)	3, 32, 41, 42, 43, 44, 45
		Coleoptera	Carabidae	Casnoidea indica (Thunberg)	3, 32
		Coleoptera	Coccinellidae	Micraspis discolor (Fabricius)	3, 32, 43, 44, 45, 61
		Coleoptera	Coccinellidae	Propylea japonica (Thunberg)	3, 47
		Coleoptera	Coccinellidae	Harmonia axyridis (Pallas)	3
		Hemiptera (Heteroptera)	Veliidae	Microvelia horvathi (Lundblad)	3, 44, 45, 69
		Hemiptera (Heteroptera)	Miridae	Cyrtorhinus lividipennis (Reuter)	3, 4, 44, 45, 46, 47, 48, 49, 50, 51
		Hymenoptera	Trichogrammatidae	Oligosita sp.	84, 85
		Hymenoptera	Trichogrammatidae	Pseudoligosita (Oligosita) nephotetticum (Mani)	84, 85
		Hymenoptera	Trichogrammatidae	Oligosita shibuyae (Ishii)	3, 84, 85
		Hymenoptera	Trichogrammatidae	Paracentrobia andoi (Ishii)	85
		Hymenoptera	Mymaridae	Anagrus nilaparvatae (Pang et Wang)	3, 14, 47, 70, 71, 72, 84, 85, 86
		Hymenoptera	Mymaridae	Gonatocerus (Lymaenon) longicrus (Kieffer)	47, 70
		Hymenoptera	Mymaridae	Anagrus optabilis (Perkins) (syn.: A. paranilaparvatae)	3, 47, 72, 84, 85
		Hymenoptera	Mymaridae	Anagrus longitubulosus (Pang et Wang)	3, 47, 72, 84, 85
		Hymenoptera	Mymaridae	Anagrus frequens (Perkins) (syn.: A. toyae)	84, 85
		Hymenoptera	Mymaridae	Mymar taprobanicum (Ward)	2
		Hymenoptera	Dryinidae	Haplogonatopus apicalis (Perkins) (syn.: H. japonicus)	2, 3, 14, 44
		Hymenoptera	Dryinidae	Gonatopus (Pseudogonatopus) flavifemur (Esaki et Hashimoto)	14
		Hymenoptera	Dryinidae	Gonatopus nigricans (Perkins) (syn.: Paragonatopus fulgori)	14
		Hymenoptera	Dryinidae	Echthrodelphax fairchildii (Perkins)	2
		Hymenoptera	Dryinidae	Haplogonatopus oratorius (Westwood) (syn.: H. atratus)	2
	Laodelphax striatellus (Fallén)	Araneae	Lycosidae	Pardosa (Lycosa) pseudoannulata (Bösenberg et Strand)	3
		Araneae	Lycosidae	Pirata piraticus (Clerck)	3
		Araneae	Lycosidae	Pirata subpiraticus (Bösenberg et Strand)	3
		Araneae	Lycosidae	Pirata piratoides (Bösenberg et Strand) (syn.: P. japonicus)	3
		Araneae	Lycosidae	Pardosa laura (Karsch)	3
		Araneae	Linyphiidae	Ummeliata (Oedothorax) insecticeps (Bösenberg et Strand)	3
		Araneae	Linyphiidae	Hylyphantes graminicola (Sundevall) (syn.: Erigonidium graminicolum)	3
		Araneae	Araneidae	Argiope aemula (Walckenaer)	3
		Araneae	Araneidae	Hypsosinga (Singa) pygmaea (Sundevall)	98
		Araneae	Theridiidae	Chrysso octomaculata (Bösenberg et Strand) (syn.: Coleosoma (Theridion) octomaculatum)	3
		Araneae	Tetragnathidae	Tetragnatha nitens (Audouin)	3
		Araneae	Tetragnathidae	Tetragnatha mandibulata (Walckenaer)	3
		Araneae	Tetragnathidae	Tetragnatha squamata (Karsch)	98
		Araneae	Tetragnathidae	Pachygnatha (Dyschiriognatha) quadrimaculata (Bösenberg et Strand)	3
		Coleoptera	Carabidae	Ophionea indica (Thunberg)	3
		Coleoptera	Staphylinidae	Paederus fuscipes (Curtis)	3
		Coleoptera	Coccinellidae	Micraspis discolor (Fabricius)	3
		Coleoptera	Coccinellidae	Propylea japonica (Thunberg)	3
		Coleoptera	Coccinellidae	Harmonia axyridis (Pallas)	3
		Hemiptera (Heteroptera)	Miridae	Cyrtorhinus lividipennis (Reuter)	3
		Hemiptera (Heteroptera)	Veliidae	Microvelia horvathi (Lundblad)	3
		Hymenoptera	Trichogrammatidae	Pseudoligosita (Oligosita) nephotetticum (Mani)	3
		Hymenoptera	Trichogrammatidae	Oligosita shibuyae (Ishii)	3
		Hymenoptera	Trichogrammatidae	Paracentrobia andoi (Ishii)	2
		Hymenoptera	Mymaridae	Anagrus optabilis (Perkins) (syn.: A. paranilaparvatae)	3, 72
		Hymenoptera	Mymaridae	Anagrus longitubulosus (Pang et Wang)	3, 72
		Hymenoptera	Mymaridae	Gonatocerus (Lymaenon) longicrus (Kieffer)	3
		Hymenoptera	Mymaridae	Anagrus nilaparvatae (Pang et Wang)	14, 72
		Hymenoptera	Mymaridae	Mymar taprobanicum (Ward)	2
		Hymenoptera	Dryinidae	Haplogonatopus apicalis (Perkins) (syn.: H. japonicus)	2, 3, 72
		Hymenoptera	Dryinidae	Gonatopus nigricans (Perkins) (syn.: Paragonatopus fulgori)	14
		Hymenoptera	Dryinidae	Gonatopus (Pseudogonatopus) flavifemur (Esaki et Hashimoto)	2
		Hymenoptera	Dryinidae	Echthrodelphax fairchildii (Perkins)	2
		Hymenoptera	Dryinidae	Haplogonatopus oratorius (Westwood) (syn.: H. atratus)	2
		Neuroptera	Chrysopidae	Chrysoperla nipponensis (Okamoto) (syn.: Chrysoperla sinica)	91
	Nephotettix cincticeps (Uhler)	Araneae	Lycosidae	Pardosa (Lycosa) pseudoannulata (Bösenberg et Strand)	3
		Araneae	Lycosidae	Pirata subpiraticus (Bösenberg et Strand)	63
		Araneae	Lycosidae	Pirata piratoides (Bösenberg et Strand) (syn.: P. japonicus)	3
		Araneae	Linyphiidae	Ummeliata (Oedothorax) insecticeps (Bösenberg et Strand)	87, 88
		Araneae	Tetragnathidae	Tetragnatha maxillosa (Thorell) (syn.: T. japonica)	87
		Coleoptera	Staphylinidae	Paederus fuscipes (Curtis)	3, 24
		Coleoptera	Carabidae	Ophionea indica (Thunberg)	3
		Coleoptera	Coccinellidae	Micraspis discolor (Fabricius)	3
		Hemiptera (Heteroptera)	Miridae	Cyrtorhinus lividipennis (Reuter)	3, 4
		Hymenoptera	Trichogrammatidae	Pseudoligosita (Oligosita) nephotetticum (Mani)	3, 89
		Hymenoptera	Trichogrammatidae	Paracentrobia andoi (Ishii)	89
		Hymenoptera	Mymaridae	Anagrus nilaparvatae (Pang et Wang)	70
		Hymenoptera	Mymaridae	Gonatocerus (Lymaenon) longicrus (Kieffer)	3, 70, 89, 103
	Thaia subrufa (Motschulsky) (syn.: T. rubiginosa, Eruthroneura subrufa, Empoasca sufrufa)	Hymenoptera	Mymaridae	Anagrus nilaparvatae (Pang et Wang)	70
		Hymenoptera	Mymaridae	Gonatocerus (Lymaenon) longicrus (Kieffer)	70
		Coleoptera	Coccinellidae	Harmonia axyridis (Pallas)	102
	Recilia dorsalis (Motschulsky) (syn.: Deltocephalus dorsalis)	Hymenoptera	Mymaridae	Anagrus nilaparvatae (Pang et Wang)	70
		Hymenoptera	Mymaridae	Gonatocerus (Lymaenon) longicrus (Kieffer)	70
	Sitobion (Macrosiphum) avenae (Fabricius) (syn.: S. granarium, M. granarium)	Coleoptera	Coccinellidae	Coccinella septempunctata (Linnaeus)	90
		Coleoptera	Coccinellidae	Propylea japonica (Thunberg)	90
		Coleoptera	Coccinellidae	Rodolia rufopilosa (Mulsant)	90
		Coleoptera	Coccinellidae	Harmonia axyridis (Pallas)	90
		Coleoptera	Coccinellidae	Micraspis discolor (Fabricius)	90
		Hymenoptera	Braconidae	Aphidius avenae (Haliday)	106
		Hymenoptera	Braconidae	Ephedrus plagiator (Nees)	107
		Hymenoptera	Braconidae	Ephedrus nacheri (Quilis)	107
		Neuroptera	Chrysopidae	Chrysoperla nipponensis (Okamoto) (syn.: Chrysoperla sinica)	90
Hemiptera (Heteroptera)	Nezara viridula (Linnaeus)	Hymenoptera	Scelionidae	Trissolcus sp.	54
	Oebalus pugnax (Fabricius)	Hymenoptera	Scelionidae	Trissolcus sp.	103
		Hymenoptera	Scelionidae	Telenomus gifuensis (Ashmead)	103
	Scotinophara lurida (Burmeister)	Hymenoptera	Scelionidae	Telenomus gifuensis (Ashmead)	103
Thysanoptera	Stenchaetothrips biformis (Bagnall) (syn.: Chloethrips oryzae, Thrips oryzae)	Coleoptera	Staphylinidae	Paederus fuscipes (Curtis)	3
		Coleoptera	Carabidae	Ophionea indica (Thunberg)	3
		Hemiptera (Heteroptera)	Anthocoridae	Orius tantillus(Motschulsky)	105
	Haplothrips aculeatus (Fabricius)	Hemiptera (Heteroptera)	Anthocoridae	Orius tantillus(Motschulsky)	105
	Frankliniella intonsa (Trybom)	Hemiptera (Heteroptera)	Anthocoridae	Orius tantillus(Motschulsky)	105
	Haplothrips tritici (Kurdjumov)	Hemiptera (Heteroptera)	Anthocoridae	Orius tantillus(Motschulsky)	105
	Frankliniella tenuicornis (Uzel)	Hemiptera (Heteroptera)	Anthocoridae	Orius tantillus(Motschulsky)	105
Orthoptera	Oxya chinensis (Thunberq)	Coleoptera	Carabidae	Cicindela chinensis (DeGeer)	97
		Orthoptera	Tettigoniidae	Gampsocleis gratiosa (Brunner von Wattenwyl)	97
		Araneae	Lycosidae	Pardosa (Lycosa) pseudoannulata (Bösenberg et Strand)	97
		Araneae	Clubionidae	Clubiona japonicola (Bösenberg et Strand)	97
		Araneae	Thomisidae	Ebrechtella tricuspidata (Fabricius) (syn.: Misumenops tricuspidatus)	97
		Araneae	Nephilidae	Nephila clavata (L. Koch)	97
		Mantodea	Mantidae	Hierodula patellifera (Serville)	97
		Mantodea	Mantidae	Tenodera sinensis (Saussure)	97
Coleoptera	Oulema oryzae (Kuwayama)	Coleoptera	Staphylinidae	Paederus fuscipes (Curtis)	3, 24
	Oulema oryzae (Kuwayama)	Coleoptera	Coccinellidae	Micraspis discolor (Fabricius)	3
	Oulema oryzae (Kuwayama)	Hymenoptera	Ichneumonidae	Bathythrix kuwanae (Viereck)	54
	Oulema oryzae (Kuwayama)	Hymenoptera	Mymaridae	Anaphes nipponicus (Kuwayama)	14, 54
	Oulema oryzae (Kuwayama)	Hymenoptera	Pteromalidae	Trichomalopsis shirakii (Crawford)	14, 54, 103
Diptera	Orseolia oryzae (Wood-Mason)	Hymenoptera	Platygastridae	Platygaster oryzae (Cameron)	100, 101
		Hymenoptera	Platygastridae	Platygaster sp.	101
		Hymenoptera	Pteromalidae	Propicroscytus (Obtusiclava) oryzae (Subba Rao)	101
		Hymenoptera	Eupelmidae	Neanastatus oryzae (Ferrière)	101, 104
		Hymenoptera	Eupelmidae	Neanastatus grallarius (Masi)	101
		Hymenoptera	Eupelmidae	Neanastatus cinctiventris (Girault)	103, 104
	Notiphila dorsopunctata (Wiedemann)	Hymenoptera	Trichogrammatidae	Trichogramma japonicum (Ashmead)	54
References
1. Li, J. Q., Shen, Z. R., Zhao, Z. M. & Luo, Y. J. Biology and ecology of the wolf spider Pirata subpiraticus. Acta Ecol. Sin. 9, 1478-1484 (2002).
2. Lou, Y. G., Zhang, G. R., Zhang, W.Q., Hu, Y. & Zhang, J. Biological control of rice insect pests in China. Biol. Control 67, 8-20 (2013).
3. Luo, X. N., Zhuo, W. X. & Gong, J., X. A preliminary survey of the natural enemies of rice planthoppers. J. Fujian Agric. Coll.13, 107-118 (1984).
4. Chen, C. M., Xiao, T. G. & Hu, S. H. Preliminary studies on mirid, Cyrtorhinus lividipennis Reuter, a predator against brown planthopper and green leafhopper. Acta Phytophy. Sin.12, 69-72 (1985).
5. Liu, Y. F. et al. Evaluation of the effects of insect resistant cry1Ac/sck transgenic rice on the parasitoid communities in paddy fields. Acta Entomol. Sin.49, 955-962 (2006).
6. Jiang, Y. H. et al. Effects of transgenic Bt rice on the biological characteristics of Apanteles chilonis (Munakata) (Hymenoptera: Braconidae). Acta Entomol. Sin. 47, 124-129 (2004).
7. Jiang, Y. H. et al. Effect of transgenic cry1Ac+sck rice on the survival and growth of Chilo suppressalis (Walker) (Lepidoptera: Pyralidae) and its parasitoid Apanteles chilonis (Munakata) (Hymenoptera: Braconidae). Acta Entomol. Sin.48, 554-560 (2005).
8. Hang, S. B. & Lu. Z. Q. Physiological and biochemical changes in the hemolymph of Chilo suppressalis larvae parasitized by Apanteles chilonis. Acta Entomol. Sin.34, 427-432 (1991).
9. Hang, S. B., Huang, D. L. & Wu, D. Z. Studies on food consumption and development of Chilo supplessalis parasitied by Apanteles chilonis. J. Yangzhou Univ. (Agri.c & Life Sci.) 3, 33-36 (1989).
10. Chen, H. C., Lou, Y. G. &Cheng, J. Research and application of Apanteles chilonis, a parasitoid of rice striped stemborer Chilo suppressali. Chin. J. Biol. Control 18, 90-93 (2002).
11. Chen, H. C., Lou, Y. G. & Cheng, J. Selection responses of Cotesia chilonis, a larval parasitoid of the rice striped-stem-borer Chilo suppressalis, to volatile compounds from its host and host-plants. Acta Ecol. Sin. 45, 617-622 (2002).
12. She, G. & He, R. R. Field survey on parasites of rice stem borer in Chengdu, Sichuan Province. Chin. J. Biol. Control 4, 6-9 (1988).
13. Hang, S. B., Shen, G.Q. & Lu, Z. Q. Preliminary studies on the hyperparasitism of Apanteles chilonis. J. Yangzhou Univ. (Agric. & Life Sci.) 14, 69-72 (1993).
14. Li, Z. S. et al. Investigation on parasitoid resource on weeds around paddy field. Wuyi Sci. J. 18, 19-23 (2002).
15. Li, X. H., Yao, H. W. & Ye, G. Y. Effects of parasitization by Cotesia chilonis (Hymenoptera: Braconidae) on larval immune responses of Chilo suppressalis (Lepidoptera: Pyralidae). Acta Phytophy. Sin. 38, 313-319 (2011).
16. Chen, H. C., Lou, Y. G. & Cheng, J. Effect of volatiles from herbivores and herbivore-damaged rice plants on the behavioral selection of parasitoid Cotesia ruficrus Haliday. J. Zhejiang Univ. (Agric. & Life Sci.) 29, 18-23 (2003).
17. Zhang, Z. Q. A study on biological and ecological characteristics of Apanteles ruficrus Haliday. Nat. Enemies insects 8, 84-89 (1986).
18. Chen, H. & Cheng, J. Bionomics of Cotesia ruficrus and its application in biological control. Chin. Bull. Entomol. 41, 414-417 (2003).
19. Chen, H. Roles of volatiles on the host selection of Chilo suppressalis Walker, Cnaphalocrocis medinalis Guenée and their parasitoids Cotesia chilonis Matsumura, Cotesia ruficrus Haliday. PhD Dissertation. Zhejiang: Zhejiang University (2002).
20. Hang, D. L. et al. Control of first generation Chilo suppressalis by releasing Trichogramma confusum Viggiani in rice field. J. Agric. Catastrophol. 11, 28-30 (2011).
21. Zhao, Z. M. A preliminary survey of the parasitic hymenopterous community in rice fields in Chongqing Bei-bei. Nat. Enemies Insects 8, 125-136 (1986).
22. Zhang, W. Q., Gu, D. X. & Tang, J.Q. Evaluation on the predation of female adult spider, Pardosa pseudoannulata on the female adult of paddy stem borer, Tryporyza incertulas. Nat. Enemies Insects 13, 5-10 (1991).
23. Zhou, H. H. A serological appraisal on the predatory function of natural enemies to paddy stem borer. Acta Phytophy. Sin. 19, 193-197 (1992).
24. Luo, X. N., Zhuo, W. X. & Wang, Y. M. Preliminary study on predatory effect of Paederus fuscipes Curtis (Coleop.: staphilinidae). Nat. Enemies Insects 11, 12-19 (1989).
25. Chen, Y. T., Ye, X. Y., Lu, M. D. & Zhang, M. X. Investigation on the population compose of the rice stem borer and parasitic natural enemy in the eggs of Tryporyza incertulas. Guangdong Agric. Sci. 69-70 (2006).
26. Guo, H. F., Fang, J.C., Xie, Y. F. & Du, Z.W. Egg parasitism of rice stem borers in regions with different rice stem borer occurring patterns. Chin. J. Biol. Control 18, 13-16 (2002).
27. Zhu, P. N. The utilization of natural propagation of Trichogramma japonicum Ashmead in fields. Entomol. J. East China 21, 60-64 (1993).
28. Zou, W.H., Lei, C. L. & Zhang, F. Effect of the host kairomone on the host selection Trichogramma japonicum. J. Appl. Entomol. 39, 370-373 (2001).
29. Zhang, X. D. & Zhao, J. Z. A preliminary report on egg parasites of paddy stem borer (Tryporyza incertulas) in Hubei province. Nat. Enemies Insects 8, 215-219 (1986).
30. Yuan, W., He, F., Zhu, Y. & Huang, S. Research outline on egg parasitoid of Tryporyza incertulas Walker-Tetrastichus schoenobii (Ferrière). Nat. Enemies Insects 29, 69-75 (2007).
31. Wu, D. S. Ecological studies on Tetrastichus schoenobii (Ferrière). J. Ecol. 5, 25-29 (1986).
32. Liu, Y. F., Zhang, G. R., Gu, D. X. & Wen, R. Z. Enzyme-linked immunosorbent assay used to detect the food relationships of the arthropods in paddy fields. Acta Entomol. Sin. 45, 352-358 (2002).
33. Liu, L. J. et al. Effects of Bt protein expressed by transgenic rice on the development of wolf spider (Pardosa pseudoannulata). Acta Laser Biol. Sin. 20, 45-49(2011).
34. Tao, F. L., Li, H. & Chen, C. Selective predation of predators on different instar larvae of rice leaf roller Cnaphalocrocis medinalis. Nat. Enemies Insects 15, 167-170 (1993).
35. Liu, Z. et al. Indirect impact assessment of transgenic rice with cry1Ab gene on predations by the wolf spider, Pirata subpiraticus. Chin. J. Rice Sci. 17, 175-178 (2003).
36. Wu, J. Predatory capacity in coexistent system of three predatory natural enemies and two insect pests in paddy field. Chin J. Ecol. 10, 10-14 (1991).
37. He, M. & Wang, S. Dynamic simulation of predator and rice leaf-roller system. Nat. Enemies Insects 124, 151-157 (1990).
38. Pang, X. F., Liang, G. W.& Zeng, L. Evaluation of effectiveness of natural enemies. Acta Ecol. Sin. 4, 46-56 (1984).
39. Shen, B. Research on predation of Bianor hotingchiehi and Ummeliata insecticeps on Cnaphalocrocis medinalis and Nilaparvata lugens. Acta Arachnol. Sin. 14, 112-117 (2005).
40. Chen, W. B., Liu, F. J., Lin, S. & You, M. S. Effects of insect-resistant hybrid rice on bionomical characteristics of Tetragnatha nitens. Entomol. J. East China 16, 13-17 (2007).
41. Zhang, J, Liang, G. & Zeng, L. The differential dynamics of Cnaphalocrocis medinalis, planthoppers and their natural enemies in two rice paddy ecosystems. Acta Phytophysiol Sin. 38, 1-8 (2011).
42. Wu, J. C. et al. Comparison of daily predation of rice planthoppers by spiders with their predatory effect in laboratory and caged-rice. Acta Ecol. Sin. 22, 1266-1274 (2002).
43. Zhou, Q., Zhang, X., Zhang, G. R., Zhang, W. Q. & Gu, D.X. Predation of multi-predators on rice planthopper in rice fields. Plant Protect. 23, 3-5 (1997).
44. Luo, X. N. & Zhuo, W. X. Studies on the relationships of population fluctuation between rice planthoppers and natural enemies and natural control effects. Nat. Enemies Insects 8, 72-79 (1986).
45. Liu, H. G. et al. Studies on the ecological niche width and overlap of the populations between the rice plant hopper and their predaceous nature enemies. J. Fujian Acad. Agric. Sci. 5, 7-13 (1990).
46. Zhai, B. Accompanying migration of natural enemies and biodiversity. Biodiversity Sci. 9, 176-180 (2001).
47. Gao, M. et al. Effects of Bt rice on the number and hatch rate of planthopper eggs and their attack by natural enemies in paddy fields. Acta Entomol. Sin. 4, 467-476 (2011).
48. Liu, Z. C., Ye, G. Y. & Hu, C. Effects of Bacillus thuringiensis transgenic rice and chemical insecticides on arthropod communities in paddy-fields. Chin. J. Appl. Ecol. 12, 2309-2314 (2004).
49. Zhao, X. et al. Effect of Nilaparvata lugens and Cyrtorhinus lividipennis reuter to insecticide. Agrochemicals 47, 74-76(2008).
50. Huang, L. & Huang, S. Functional and numerical responses of the predacious plant bug on the rice brown planthopper egg. Acta Ecol. Sin. 30, 4187-4195 (2010).
51. Feng, L. P. et al. Studies on main natural enemies of the rice brown planthopper and effect of pesticide on natural enemies. Nat. Enemies Insects 21, 55-60 (1999).
52. Lin, S., Yang, G., You, M. S. & Yao, F. L. Effects of polycultural manipulation on population dynamics of Cnaphalocrocis medinalis (Guenée) (Lepidoptera: Pyralidae) and its natural enemies in rice-based ecosystems. Acta Entomol. Sin. 53,754-766 (2010).
53. Song, H. Y. A preliminary study on the natural enemies of rice leaf roller (Cnaphalocrocis medinali Guenée). J. Hunan Agric. Coll. 73-81 (1983).
54. You, M. S. & Pang, X. F. Trophic relations of arthropod community in paddy fields. Chin. J. Appl. Ecol. 4, 278-282 (1993).
55. Zhou, H., Zhang, Y. & Wu, W. J. Host searching behaviour of Apanteles cypris Nixon (Hymenoptera: Braconidae). Acta Ecol. Sin. 32, 2223-2229 (2012).
56. Zhou, H., Zhang, Y., Wu, W. J. & Tao, F. L. Functional responses of Apanteles cypris (Hymenoptera:Braconidae) to Cnaphalocrocis medinalis (Lepidoptera:Pyralidae). J. Envir. Entomol. 33, 86-89 (2011).
57. Wang, F. H. & Gu, D. X. Effects of parasitization of parasitic wasps on the development of inner organs of hosts. Acta Sci. Nat. Univ. Sunyatseni. 40, 76-79 (2001).
58. Wu, Z. F., Zhao, S. X. & Guo, J. X. Limina discovered parasitic area of the rice leaf-roller. J. Fujian Agric. For. Univ. 16, 8-16 (1987).
59. Zhang, Y. P. & Huang, B. Q. Discussion of the protection and utility of rice leaf-folder’s natural enemies. Nat. Enemies Insects 22, 38-44 (2000).
60. Huang, Z. N. et al. Evaluation of control effect of Trichogramma japonicum against Cnaphalocrocis medinalis and Chilo suppressalis. Acta Agric Jiangxi 24, 37-40 (2012).
61. Zhang, G. R., Zhang, W. Q. & Gu, D. Application of ELISA method for determining control effects of predatory arthropods on rice planthoppers in rice field. Acta Entomol. Sin. 40, 171-176 (1997).
62. Zhou, H. H. A study on predation of natural enemies to three rice pest insects by serological method. Acta Phytophysiol. Sin. 16, 7-11 (1989).
63. Li, J. Q. & Zhao, Z. M. The predatory function of Pirata subparaticus (Boes. et Str.) on three important rice insect pests in a multispecies coexistent system. Acta Phytophy. Sin. 29, 1-6 (2002).
64. Lin, H. F. & Tao, F.L. Functional response models of wolf spiders Pirata Subpitatitus (Boes. Ester.) in different physiological states to white-back planthopper Sogatella Furcifera (Horváth) density. J. Anhui Agric. College 19, 61-67 (1992).
65. Tao, F. L. The effectiveness of predators on whiteback planthopper (Sogatella Furcifera) in multi-species coexisting system. Nat. Enemies Insects 15, 39-44 (1993).
66. Wen, D., He, Y., Lu, Z., Yang, H. & Wang, H. A quantitative study of biomass flow in the rice-Sogatella furcifera-Pirata subpiraticus food chain using fluorescent substance tracing. Acta Entomol. Sin. 46, 178-183 (2002).
67. Lin, H. F. On the functional response of Cyrtorhinus lividipennis to the eggs of white-backed rice planthopper. Acta Phytophylacica Sin. 22, 198-204 (1995).
68. Zhu, Z., Chen, J., Cheng, J., Huang, C. & Hua, Q. Parasitism and survival analysis of Sogatella furcifera in double-cropping rice fields. Chin. J. Biol. Control 20, 21-26 (2004).
69. Chen, J., Yu, X., Lu, Z. & Zheng, X. Influence of different foods on growth, development and fecundity of Microvelia horvathi Lundblad. Acta Agric. Zhejiangensis 10, 82-84 (1998).
70. Chen, M., Ye, G., Hu, C., Tu, J. & Datta, S. Effect of transgenic Bt rice on dispersal of planthoppers and leafhoppers as well as their egg parasitic wasps. J. Zhejiang Univ. (Agric. & Life Sci.) 29, 29-33 (2002).
71. Lin, Q., Huang, S., Hu, M., Li, N. & Zhang, W. L. Fecundity of Anagrus nilaparvatae parasitizing two rice hopper and the evaluation of its application potential. Acta Ecol. Sin. 29, 4295-4302 (2009).
72. Zhao, S., Zhuo, W. & Luo, X. Studies on the resource niche of mymarid egg-parasites of rice planthoppers. Entomol. J. East China 21, 54-59 (1993).
73. Zhao, W., Cheng, J. & Zhang, W. Evaluation of the control effects of Pardosa pseudoannulata on Nilaparvata lugens (Stål) with a monoclonal antibody. Acta Ecol. Sin. 25, 78-82 (2005).
74. Chen, M. et al. Biotransfer and bioaccumulation of Cry1Ab insecticidal protein in rice plant-brown planthopper-wolf spider food chain. Acta Entomol. Sin. 48, 208-213 (2005).
75. Tang, J., Wu, J., Li, G. & Han, G. Studies on a mathematical model and relational grade for predation of several spiders to the brown planthopper in paddy-field. Acta Ecol. Sin. 21, 1212-1215 (2000).
76. Yang, G., Wu, J., Wang, H., Jiang, Y. & Qiu, H. The effects of water on predacious function of paddy field spiders. Acta Ecol. Sin. 23, 681-687 (2003).
77. He, Y., Wen, D., Hu, L. & Wang, H. A quantitative study on the food chain of late-season rice-Nilaparvata lugens Stål-Pirata subpiraticus (Bosenberg et Strand). Acta Entomol. Sin. 46, 727-731 (2002).
78. Qiu, H. et al. Effect of transgenic rice on the growth, fecundity and predation of spiders. J. Yangzhou Univ. (Agric. & Life Sci.) 26, 79-82 (2005).
79. Zhou, J. & Chen, C. Predation of wolf spider, Lycosa pseudoannulata on brown planthopper, Nilaparvata lugens, and its simulation model. I. Functional response. Chin. J. Biol. Control 2, 2-9 (1986).
80. Yan, Y. J. & Wu, Z. Predation and simulation model of dwarf spider to brown planthopper. J. Fujian Agric. College 18, 289-294 (1989).
81. Ge, F. & Chen, C. The energy flow through rich/brown planthopper/Theridion octomaculatum ecosystem. Acta Ecol. Sin. 6, 167-172 (1990).
82. Ge, F. & Chen, C. Laboratory and field studies on the predation of Nilaparvata lugens (Hom: Delphacidae) by Theridion octomaculatum (Aranae: Theridiidae). Chin. J. Biol. Control 5, 84-88 (1989).
83. Qi, B. et al. On the functional response of some spiders to brown planthopper. Acta Phytophysiol. Sin. 17, 29-34 (1990).
84. Mao, R. Q., Gu, D. X., Zhang, G. R. & Zhang, W. Q. A preliminary investigation on structure and dynamics of egg parasitoid community on the brown planthopper in rice field. Acta Entomol. Sin. 45, 408-412 (2002).
85. Mao, R., Gu, D., Zhang, W. & Zhang, G. Egg parasitoid of the brown planthopper Nilaparvata lugens (Stål). Nat. Enemies Insects 21, 45-47 (1999).
86. Liu, F. et al. Control effectiveness of chlorantraniliprole on Cnaphalocrocis medinalis and evaluation of its safety to beneficial arthropods in the rice fields. Plant Protect. 35, 139-143 (2009).
87. Hu, Z. et al. Quantitative measurement of nutritive relationship of the food chain: Rice plant-leafhoppers-spiders by the fluorescence labeling method. Acta Ecol. Sin. 22, 1079-1084 (2001).
88. Liu, F., Yang, X., Xiao, Y. & He, Y. The influence of predatory function on Ummelita insecticeps to Nephotettix cincticeps nymphae under the pesticides action. J. Hunan Agric. Univ. (Nat. Sci.) 29, 93-97 (2006).
89. Lin, S. & Luo, X. A preliminary survey of the parasitic enemies of Nephotettix cincticeps in Fujian. Entomol. J. East China 52, 97-100 (1996).
90. Luo, Y. et al. Study on aphids in rice field. J. Anhui Agric. Sci. 341-342 (1998).
91. Li, Y. et al. Bt rice expressing Cry2Aa does not cause direct detrimental effects on larvae of Chrysoperla sinica. Ecotoxicology 22, 1413-1421 (2013).
92. Chen, X. & Lu, D. Study advances in occurrence and control of the polyphagous pink stem borer Sesamia inferens. Chin. Agric. Sci. Bull. 31,171-175 (2015).
93. Xu, L., Li C., Hu, B., Zhou, Z., & Li, X. Review of history, present situation and prospect of pink stem borer in China. Chin. Agric. Sci. Bull. 27, 244-248 (2011).
94. Gu, H. A preliminary study on the natural population dynamics of pink rice borer, Sesamia inferens Walker. J. Nanjing Agric. Univ. 31-35 (1987).
95. Zeng, Y., Huang, H., Si, J, Yuan, Z. & Zeng, A. Occurrence regularity of Parnara guttata in Changsha area and its control method. Hunan Agric. Sci. 43-44 (2014).
96. Jia, Y. Study on Mycalesis gotama Moore. J. Agric. Catastrophol. 2, 1-3, 6 (2012).
97. Wang, W. & Wei, C. Study on the bionomics and the integrated management of Oxya chinensi. J. Anhui Agric. Sci. 33, 785-786 (2005).
98. Lin, Y. et al. The dominant species of predatory natural enemies of three kinds of planthoppers and impact of pesticides on natural enemies in paddy field. Acta Ecol. Sin. 33, 2189-2199 (2013)．
99. Ye, H., Duan, B., Zhang, Z., Fang, L. & Hu, H. Studies on diversity of parasitic wasps of Chalcidoidea in paddy fields in Wuhu. J. Anhui Norm. Univ. (Nat. Sci.) 36, 355-360 (2013).
100. Liu, S., Gu, S. & Liang, Y. Ontogeny and biology of Platygaster oryzae, a gregarious endoparasite of the rice gall midge. Acta Entomol. Sin. 25, 373-381 (1982).
101. Liu, S., Huang, D., Chiu, S. & Gu, S. The parasites of the rice gall midge (Orseolia oryzae (Wood-Mason)) in Kwangtung province and their susceptibilities to insecticide applications. Acta Entomol. Sin. 24, 274-282 (1981).
102. Huang, B. & Luo, X. Studies on the leafhopper, Empoasca subrufa Melichar. Acta Entomol. Sin. 13, 101-117 (1964).
103. Huang, Z., Chen, Y., Chen, Z. & Li, D. Notes on the natural enemies of rice insect pests in Lingsang, Hainan, China. Natural Sci. J. Hainan Univ. 6, 36-46.
104. Peng, L & Lin, N. Recent advances in Eupelmidae (Hymenoptera: Chalcidoidea) systematics. Fujian J. Agric. Sci. 27, 1269-1273.
105. Akhtar, Z. R. et al. Impact assessments of transgenic cry1Ab rice on the population dynamics of five non-target thrips species and their general predatory flower bug in Bt and non-Bt rice fields using color sticky card traps. J. Integr. Agric. 12, 1807–1815 (2013).
106. Song, H. A preliminary survey of the parasitic enemies of Macrosiphum granarium Kirby. J. Hunan Agric. Coll. 103-108 (1983).
107. Chen, J. Record of Aphidiidae in rice paddy field. Nat. Enemies insects 4, 7-12 (1980).
