# Supplementary material for: Bt rice in China — focusing the nontarget risk assessment
Source: Plant Biotechnol J. 2017 Apr 18;15(10):1340–5. doi: 10.1111/pbi.12720 (PMC5595716; doi:10.1111/pbi.12720)
Supplement: Supplementary file 3 — Table S3 Cry2A concentrations in arthropods and plant tissues collected in experimental Bacillus thuringiensis (Bt) rice plots in Xiaogan (Hubei Province, China) during and after anthesis in 2011 and before, during and after anthesis in 2012. [file PBI-15-1340-s001.xlsx]

## Sheet: Supplemental Table 3
	Supplemental Table S3. Cry2A concentrations in arthropods and plant tissues collected in experimental Bacillus thuringiensis (Bt) rice plots in Xiaogan (Hubei Province, China) during and after anthesis in 2011 and before, during, and after anthesis in 2012; ELISA results below the limit of detection (LOD) are indicated as “<”, and the corresponding LOD value. “-“ indicates that no samples were co…
	Functional group	Order	Family	Taxon/ Species	Stage	Cry2A content ± SE [µg/g dry weight] (number of replicates; number of individuals per replicate)
						Before anthesis	During anthesis		After anthesis
						07-2012	08-2011	08-2012	09-2011	09-2012
	Rice T2A-1				leaves	66.36 ± 3.19 (4)	78.31 ± 5.45 (4)	53.79 ± 4.66 (4)	115.29±2.07 (4)	97.87 ± 7.84 (4)
					stems	31.92 ± 3.31 (4)	-	21.90 ± 5.36 (4)	-	23.94 ± 3.91 (4)
					pollen	-	33.49 ± 4.06 (4)	46.20 ± 1.31 (4)	-	-
	Herbivore	Hemiptera	Delphacidae	Sogatella furcifera (Horvath)	nymph	<0.013 (3; 48)	-	<0.018 (3; 30)	-	<0.056 (3; 6-10)
					adult	0.029 ± 0.015 (4; 50)	<0.012 (4; 20)	0.019 ± 0.015 (4; 30)	0.036±0.017 (4; 25)	-
				Nilaparvata lugens (Stål)	nymph	-	0.058 ± 0.036 (2; 10)	<0.012 (3; 25)	-	<0.012 (3; 25)
					adult	-	<0.020 (3; 10)	<0.010 (4; 15-20)	-	0.027 ± 0.018 (4; 20)
			Cicadellidae	Recilia dorsalis (Motschulsky)	nymph	<0.030 (3; 10)		-	-	<0.016 (3; 36)
					adult	<0.024 (4; 6)	<0.013 (4; 20)	<0.011 (4; 20-30)	-	<0.012 (4; 30-50)
				Nephotettix cincticeps (Uhler)	adult	<0.029 (3; 4)	<0.006 (3; 20)	<0.010 (4; 8-12)	-	<0.021 (4; 6)
			Aphididae	Rhopalosiphum padi (Linnaeus)	adult	-	-	-	-	<0.010 (3; 39)
			Pentatomidae	Nezara viridula (Linnaeus)	adult	-	-	<0.024 (3; 3-10)	-	<0.048 (3; 2-6)
			Coreidae	Cletus punctiger (Dallas)	adult	-	-	-	-	<0.011 (3; 1-3)
		Orthoptera	Tetrigidae	Eucriotettix oculatus (Bolivar)	adult	-	-	-	-	0.675 ± 0.0332
										(3; 1)
			Tettigoniidae	Euconocephalus thunbergii (Montrouzier)	adult		-	2.53 ± 0.88 (4; 1)	-	6.13 ± 1.44 (3; 1)
		Diptera	Chloropidae	Chlorops sp.	-	-	-	-	0.046±0.001 (4; 40)	-
			Ephydridae	Hydrellia griseola (Fallén)		-	-	-	0.154±0.097 (4; 20)	-
			Agromyzidae	Agromyza sp.	adult	0.91 ± 0.22 (2; 16)		2.86 ± 0.39 (3; 20)		0.77 ± 0.16 (3; 6)
		Thysanoptera	Thripidae	Stenchaetothrips biformis (Bagnall)	nymph/ adult	35.26 ± 5.05 (3; 300)		50.68 ± 2.74 (4; 200)		-
	Predator	Hemiptera	Miridae	Cyrtorhinus lividipennis (Reuter)	nymph	0.20 ± 0.04 (3; 25)	-	0.34 ± 0.04 (3; 22)	-	0.052 ± 0.020 (3; 21)
					adult	0.26 ± 0.13 (4; 20)	0.120 ± 0.044 (5; 20)	0.24 ± 0.04 (3, 6)	0.108±0.056 (3; 20)	0.049 ± 0.016 (4; 14)
			Reduviidae	Polididus armatissimus (Stål)	nymph	-	-	0.29 ± 0.18 (4; 2)	-	0.058 ± 0.025 (3; 2-5)
		Neuroptera	Chrysopidae	Chrysoperla nipponensis (Okamoto)	adult	-	-	1.600 ± 0.501 (3; 4)	-	0.040 ± 0.005 (3; 3)
		Coleoptera	Coccinellidae	Propylea japonica (Thunberg)	larva	<0.022 (3; 3)		2.60±0.87 (3; 1)		0.246±0.059 (3; 3)
					adult	<0.068 (3; 2)	0.197±0.195 (2; 1)	0.291±0.07 (4; 3)	-	-
			Staphylinidae	Paederus fuscipes (Curtis)	adult	<0.029 (3; 2)	0.367±0.226 (4; 2)	1.29±0.30 (4; 2)	0.052±0.025 (7; 2)	0.129±0.06 (4; 3)
		Odonata	Coenagrionidae	Ischnura sp.	adult	-	0.048±0.24 (3; 1)	-	-	-
		Araneae	Theridiidae	Chrysso octomaculata (Bösenberg et Strand)	adult	<0.018 (4; 10)	-	0.05±0.04 (4; 8)	-	<0.019 (3; 15)
			Linyphiidae	Hylyphantes graminicola (Sundevall)	juvenile	-	-	-	0.118±0.021 (3; 33)	-
					adult	<0.019 (2; 10)	0.047±0.019 (3; 20)	0.437±0.119 (4; 10)		0.091±0.058 (3; 15)
			Salticidae	Bianor angulosus (Karsch)	juvenile	<0.027 (3; 2)	0.461±0.261 (4; 6)	0.406±0.218 (3; 8)	0.034±0.012 (2; 5)	0.049±0.032 (4; 3)
					adult	-	-	0.049±0.035 (4; 1)		-
				Mendoza canestrini (Canestrini, Pavesi)	juvenile/adult	0.061±0.048 (4; 1)	0.229±0.096 (5; 2)	0.021±0.007 (4; 1)	-	0.269±0.050 (4; 5)
			Lycosidae	Pardosa pseudoannulata (Bösenberg et Strand）	juvenile	<0.026 (2; 2)	-	0.566±0.549 (4; 1)	-	0.052±0.017 (4; 4)
					adult	<0.027 (4; 1)	-	0.082±0.034 (4; 1)	-	<0.0013 (4; 1)
				Pirata subpiraticus (Bösenberg et Strand)	juvenile/adult	<0.027 (3 ; 1)	0.100±0.055 (8; 1)	0.277±0.120 (3; 1)	<0.011 (3 ; 5)	<0.025 (4; 2)
	Parasitoid	Hymenoptera	Braconidae	Apanteles cypris (Nixon)	Adult	-	-	<0.035 (3; 5)	-	<0.062 (3; 6)
			Scelionidae	Telenomus rowani (Gahan)	Adult	-	-	<0.041 (3; 4)	-	-
				Trissolcus sp.	Adult	-	-	-		<0.029 (2; 11)
			Mymaridae	Gonatocerus longicrus (Kieffer)	Adult	-	-	-		<0.029 (2; 15)
